# Supplementary material for: Complex migration history is revealed by genetic diversity of tomato samples collected in Italy during the eighteenth and nineteenth centuries
Source: Hortic Res. 2020 Jul 1;7:100. doi: 10.1038/s41438-020-0322-4 (PMC7327043; doi:10.1038/s41438-020-0322-4)
Supplement: Supplementary file 2 [file 41438_2020_322_MOESM2_ESM.xlsx]

## Sheet: Table  S1
Table S1. Number of reads before and after the quality check
Sample	Pairs before	Pairs after	Mean read length after quality check (bp)
	quality check	quality check
LEO90	34,319,344	34,300,900	80.5
2017-09-01	83,994.837	83,941.779	92.6

## Sheet: Table S2
Table S2. Filtering stats at the pre-processing step
Sample	Mapped reads	Mapped reads after removing duplicates	Mapped reads after removing low-quality sequences
			(no.)
		(no.)
	(no.)
LEO90	29,102,803 (84.8%)	8,429,533 (12.2%)	3,743,080 (5.4%)
2017-09-01	72,655,534 (85.6%)	9,639,051 (5.7%)	5,005,751 (2.9%)

## Sheet: Table S3
Table S3. Coverage stats
Sample	Average coverage in	Covered regions	Average coverage in covered regions
	whole genome	(bp, %)
LEO90	0.36X	54,779,309 (6.6%)	5.50X
2017-09-01	0.56X	150,744,311 (18.2%)	3.07X

## Sheet: Table S4
Table S4. LEO90 private variants identied in morpological loci assessed
Gene id	Traits	Locus name	Effect / position	ITAG annotation	G: D : AF	Reference allele	Alternative allele	Shared with
Solyc02g077390	Plant architecture	s	downstream_gene_variant	WUSCHEL-related homeobox 11 (AHRD V1 *-*- B6SN57_MAIZE); contains Interpro domain(s) IPR001356 Homeobox	1/1:2:1.000	ACATGT	ACATGTTGTCATCCATGT	008;015;016;017;025;042;044;046;047;049;051;052;053;054;055;056;057;058;059;060;063;064;065;066;067;068;069;070;071;072;073;103;104;105;
Solyc02g077390	Plant architecture	s	downstream_gene_variant	WUSCHEL-related homeobox 11 (AHRD V1 *-*- B6SN57_MAIZE); contains Interpro domain(s) IPR001356 Homeobox	0/1:2:0.500	C	G
Solyc02g077390	Plant architecture	s	downstream_gene_variant	WUSCHEL-related homeobox 11 (AHRD V1 *-*- B6SN57_MAIZE); contains Interpro domain(s) IPR001356 Homeobox	1/1:2:1.000	G	A	025;049;058;060;063;064;065;066;067;068;069;070;071;072;073;074;
Solyc02g077390	Plant architecture	s	downstream_gene_variant	WUSCHEL-related homeobox 11 (AHRD V1 *-*- B6SN57_MAIZE); contains Interpro domain(s) IPR001356 Homeobox	1/1:2:1.000	A	G
Solyc02g077390	Plant architecture	s	synonymous_variant	WUSCHEL-related homeobox 11 (AHRD V1 *-*- B6SN57_MAIZE); contains Interpro domain(s) IPR001356 Homeobox	1/1:1:1.000	G	A
Solyc02g077390	Plant architecture	s	synonymous_variant	WUSCHEL-related homeobox 11 (AHRD V1 *-*- B6SN57_MAIZE); contains Interpro domain(s) IPR001356 Homeobox	1/1:1:1.000	A	C
Solyc02g077390	Plant architecture	s	synonymous_variant	WUSCHEL-related homeobox 11 (AHRD V1 *-*- B6SN57_MAIZE); contains Interpro domain(s) IPR001356 Homeobox	1/1:1:1.000	A	C
Solyc02g077390	Plant architecture	s	synonymous_variant	WUSCHEL-related homeobox 11 (AHRD V1 *-*- B6SN57_MAIZE); contains Interpro domain(s) IPR001356 Homeobox	1/1:1:1.000	A	C
Solyc02g077390	Plant architecture	s	synonymous_variant	WUSCHEL-related homeobox 11 (AHRD V1 *-*- B6SN57_MAIZE); contains Interpro domain(s) IPR001356 Homeobox	1/1:1:1.000	G	T	064;074;
Solyc02g077390	Plant architecture	s	missense_variant	WUSCHEL-related homeobox 11 (AHRD V1 *-*- B6SN57_MAIZE); contains Interpro domain(s) IPR001356 Homeobox	1/1:1:1.000	G	C
Solyc02g077390	Plant architecture	s	upstream_gene_variant	WUSCHEL-related homeobox 11 (AHRD V1 *-*- B6SN57_MAIZE); contains Interpro domain(s) IPR001356 Homeobox	0/1:2:0.500	T	A
Solyc02g081670	Plant architecture	an	synonymous_variant	A homologue of UNUSUAL FLORAL ORGANS (UFO) - an F-box protein involved in transcriptional co-activation with the transcription factor LEAFY (LFY)	1/1:1:1.000	T	A
Solyc02g081670	Plant architecture	an	missense_variant	A homologue of UNUSUAL FLORAL ORGANS (UFO) - an F-box protein involved in transcriptional co-activation with the transcription factor LEAFY (LFY)	1/1:1:1.000	T	G
Solyc02g081670	Plant architecture	an	synonymous_variant	A homologue of UNUSUAL FLORAL ORGANS (UFO) - an F-box protein involved in transcriptional co-activation with the transcription factor LEAFY (LFY)	1/1:1:1.000	G	A
Solyc02g081670	Plant architecture	an	downstream_gene_variant	A homologue of UNUSUAL FLORAL ORGANS (UFO) - an F-box protein involved in transcriptional co-activation with the transcription factor LEAFY (LFY)	1/1:1:1.000	T	C
Solyc02g081670	Plant architecture	an	downstream_gene_variant	A homologue of UNUSUAL FLORAL ORGANS (UFO) - an F-box protein involved in transcriptional co-activation with the transcription factor LEAFY (LFY)	1/1:1:1.000	T	A
Solyc02g081670	Plant architecture	an	downstream_gene_variant	A homologue of UNUSUAL FLORAL ORGANS (UFO) - an F-box protein involved in transcriptional co-activation with the transcription factor LEAFY (LFY)	0/1:2:0.500	T	A
Solyc02g081670	Plant architecture	an	downstream_gene_variant	A homologue of UNUSUAL FLORAL ORGANS (UFO) - an F-box protein involved in transcriptional co-activation with the transcription factor LEAFY (LFY)	1/1:1:1.000	A	T
Solyc02g081670	Plant architecture	an	downstream_gene_variant	A homologue of UNUSUAL FLORAL ORGANS (UFO) - an F-box protein involved in transcriptional co-activation with the transcription factor LEAFY (LFY)	1/1:1:1.000	A	C
Solyc02g081670	Plant architecture	an	downstream_gene_variant	A homologue of UNUSUAL FLORAL ORGANS (UFO) - an F-box protein involved in transcriptional co-activation with the transcription factor LEAFY (LFY)	1/1:1:1.000	A	G
Solyc02g081670	Plant architecture	an	downstream_gene_variant	A homologue of UNUSUAL FLORAL ORGANS (UFO) - an F-box protein involved in transcriptional co-activation with the transcription factor LEAFY (LFY)	1/1:1:1.000	C	T
Solyc02g081670	Plant architecture	an	downstream_gene_variant	A homologue of UNUSUAL FLORAL ORGANS (UFO) - an F-box protein involved in transcriptional co-activation with the transcription factor LEAFY (LFY)	1/1:1:1.000	T	C
Solyc02g081670	Plant architecture	an	downstream_gene_variant	A homologue of UNUSUAL FLORAL ORGANS (UFO) - an F-box protein involved in transcriptional co-activation with the transcription factor LEAFY (LFY)	1/1:1:1.000	A	C	003;007;016;017;025;029;037;039;042;044;046;047;049;051;052;053;054;055;056;057;058;059;060;063;064;065;066;067;068;069;070;071;072;073;074;103;104;105;
Solyc02g081670	Plant architecture	an	downstream_gene_variant	A homologue of UNUSUAL FLORAL ORGANS (UFO) - an F-box protein involved in transcriptional co-activation with the transcription factor LEAFY (LFY)	1/1:1:1.000	G	A
Solyc02g081670	Plant architecture	an	downstream_gene_variant	A homologue of UNUSUAL FLORAL ORGANS (UFO) - an F-box protein involved in transcriptional co-activation with the transcription factor LEAFY (LFY)	1/1:1:1.000	C	G	049;051;052;056;057;058;059;060;064;066;067;068;069;070;071;072;073;074;
Solyc02g081670	Plant architecture	an	downstream_gene_variant	A homologue of UNUSUAL FLORAL ORGANS (UFO) - an F-box protein involved in transcriptional co-activation with the transcription factor LEAFY (LFY)	1/1:1:1.000	T	C	051;052;056;057;058;059;
Solyc02g081670	Plant architecture	an	downstream_gene_variant	A homologue of UNUSUAL FLORAL ORGANS (UFO) - an F-box protein involved in transcriptional co-activation with the transcription factor LEAFY (LFY)	1/1:1:1.000	A	G
Solyc02g081670	Plant architecture	an	downstream_gene_variant	A homologue of UNUSUAL FLORAL ORGANS (UFO) - an F-box protein involved in transcriptional co-activation with the transcription factor LEAFY (LFY)	1/1:1:1.000	T	G
Solyc02g081670	Plant architecture	an	downstream_gene_variant	A homologue of UNUSUAL FLORAL ORGANS (UFO) - an F-box protein involved in transcriptional co-activation with the transcription factor LEAFY (LFY)	1/1:1:1.000	T	C
Solyc01g056340	Fruit color	det1	upstream_gene_variant	DET1-like protein (AHRD V1 ***- D0EW63_ORYSI); contains Interpro domain(s) IPR019138 De-etiolated protein 1, Det1	1/1:1:1.000	A	G	063;067;070;
Solyc01g056340	Fruit color	det1	upstream_gene_variant	DET1-like protein (AHRD V1 ***- D0EW63_ORYSI); contains Interpro domain(s) IPR019138 De-etiolated protein 1, Det1	0/1:2:0.500	G	A
Solyc01g056340	Fruit color	det1	upstream_gene_variant	DET1-like protein (AHRD V1 ***- D0EW63_ORYSI); contains Interpro domain(s) IPR019138 De-etiolated protein 1, Det1	1/1:2:1.000	T	C
Solyc01g056340	Fruit color	det1	upstream_gene_variant	DET1-like protein (AHRD V1 ***- D0EW63_ORYSI); contains Interpro domain(s) IPR019138 De-etiolated protein 1, Det1	0/1:2:0.500	G	A
Solyc01g056340	Fruit color	det1	upstream_gene_variant	DET1-like protein (AHRD V1 ***- D0EW63_ORYSI); contains Interpro domain(s) IPR019138 De-etiolated protein 1, Det1	1/1:2:1.000	T	G	063;067;069;
Solyc01g056340	Fruit color	det1	upstream_gene_variant	DET1-like protein (AHRD V1 ***- D0EW63_ORYSI); contains Interpro domain(s) IPR019138 De-etiolated protein 1, Det1	0/0:4:0.250	C	T
Solyc01g056340	Fruit color	det1	upstream_gene_variant	DET1-like protein (AHRD V1 ***- D0EW63_ORYSI); contains Interpro domain(s) IPR019138 De-etiolated protein 1, Det1	0/0:4:0.250	C	T	056;057;
Solyc01g056340	Fruit color	det1	upstream_gene_variant	DET1-like protein (AHRD V1 ***- D0EW63_ORYSI); contains Interpro domain(s) IPR019138 De-etiolated protein 1, Det1	0/1:4:0.500	A	G
Solyc01g056340	Fruit color	det1	upstream_gene_variant	DET1-like protein (AHRD V1 ***- D0EW63_ORYSI); contains Interpro domain(s) IPR019138 De-etiolated protein 1, Det1	1/1:1:1.000	C	T	025;049;051;052;056;057;058;059;063;066;068;069;070;071;072;074;
Solyc01g056340	Fruit color	det1	upstream_gene_variant	DET1-like protein (AHRD V1 ***- D0EW63_ORYSI); contains Interpro domain(s) IPR019138 De-etiolated protein 1, Det1	1/1:1:1.000	C	T
Solyc01g056340	Fruit color	det1	intron_variant	DET1-like protein (AHRD V1 ***- D0EW63_ORYSI); contains Interpro domain(s) IPR019138 De-etiolated protein 1, Det1	1/1:1:1.000	G	C	025;049;051;052;056;057;058;059;060;063;064;065;066;067;068;069;070;071;072;073;
Solyc01g056340	Fruit color	det1	intron_variant	DET1-like protein (AHRD V1 ***- D0EW63_ORYSI); contains Interpro domain(s) IPR019138 De-etiolated protein 1, Det1	1/1:1:1.000	G	C	025;065;067;073;
Solyc01g056340	Fruit color	det1	intron_variant	DET1-like protein (AHRD V1 ***- D0EW63_ORYSI); contains Interpro domain(s) IPR019138 De-etiolated protein 1, Det1	1/1:1:1.000	T	G	025;065;073;
Solyc01g056340	Fruit color	det1	intron_variant	DET1-like protein (AHRD V1 ***- D0EW63_ORYSI); contains Interpro domain(s) IPR019138 De-etiolated protein 1, Det1	1/1:1:1.000	C	G
Solyc01g056340	Fruit color	det1	intron_variant	DET1-like protein (AHRD V1 ***- D0EW63_ORYSI); contains Interpro domain(s) IPR019138 De-etiolated protein 1, Det1	1/1:1:1.000	T	A	017;025;039;042;044;046;047;049;051;052;054;056;057;058;059;060;063;064;065;066;067;068;069;070;071;072;073;103;105;
Solyc01g056340	Fruit color	det1	intron_variant	DET1-like protein (AHRD V1 ***- D0EW63_ORYSI); contains Interpro domain(s) IPR019138 De-etiolated protein 1, Det1	1/1:1:1.000	G	A	025;065;073;
Solyc01g056340	Fruit color	det1	intron_variant	DET1-like protein (AHRD V1 ***- D0EW63_ORYSI); contains Interpro domain(s) IPR019138 De-etiolated protein 1, Det1	1/1:1:1.000	A	T
Solyc01g056340	Fruit color	det1	intron_variant	DET1-like protein (AHRD V1 ***- D0EW63_ORYSI); contains Interpro domain(s) IPR019138 De-etiolated protein 1, Det1	1/1:1:1.000	T	C
Solyc01g056340	Fruit color	det1	intron_variant	DET1-like protein (AHRD V1 ***- D0EW63_ORYSI); contains Interpro domain(s) IPR019138 De-etiolated protein 1, Det1	1/1:1:1.000	G	T
Solyc01g056340	Fruit color	det1	intron_variant	DET1-like protein (AHRD V1 ***- D0EW63_ORYSI); contains Interpro domain(s) IPR019138 De-etiolated protein 1, Det1	1/1:1:1.000	T	C
Solyc01g056340	Fruit color	det1	intron_variant	DET1-like protein (AHRD V1 ***- D0EW63_ORYSI); contains Interpro domain(s) IPR019138 De-etiolated protein 1, Det1	1/1:2:1.000	T	TTG
Solyc01g056340	Fruit color	det1	intron_variant	DET1-like protein (AHRD V1 ***- D0EW63_ORYSI); contains Interpro domain(s) IPR019138 De-etiolated protein 1, Det1	1/1:1:1.000	T	C	025;049;056;057;058;059;060;063;064;065;067;069;070;073;074;
Solyc01g056340	Fruit color	det1	intron_variant	DET1-like protein (AHRD V1 ***- D0EW63_ORYSI); contains Interpro domain(s) IPR019138 De-etiolated protein 1, Det1	1/1:2:1.000	T	C
Solyc01g056340	Fruit color	det1	intron_variant	DET1-like protein (AHRD V1 ***- D0EW63_ORYSI); contains Interpro domain(s) IPR019138 De-etiolated protein 1, Det1	1/1:2:1.000	G	A	025;065;073;
Solyc01g056340	Fruit color	det1	intron_variant	DET1-like protein (AHRD V1 ***- D0EW63_ORYSI); contains Interpro domain(s) IPR019138 De-etiolated protein 1, Det1	1/1:2:1.000	A	T
Solyc01g056340	Fruit color	det1	intron_variant	DET1-like protein (AHRD V1 ***- D0EW63_ORYSI); contains Interpro domain(s) IPR019138 De-etiolated protein 1, Det1	1/1:1:1.000	G	T	025;065;073;
Solyc01g056340	Fruit color	det1	intron_variant	DET1-like protein (AHRD V1 ***- D0EW63_ORYSI); contains Interpro domain(s) IPR019138 De-etiolated protein 1, Det1	1/1:1:1.000	A	G
Solyc01g056340	Fruit color	det1	intron_variant	DET1-like protein (AHRD V1 ***- D0EW63_ORYSI); contains Interpro domain(s) IPR019138 De-etiolated protein 1, Det1	1/1:1:1.000	C	G
Solyc01g056340	Fruit color	det1	synonymous_variant	DET1-like protein (AHRD V1 ***- D0EW63_ORYSI); contains Interpro domain(s) IPR019138 De-etiolated protein 1, Det1	1/1:2:1.000	C	T	025;065;073;
Solyc01g056340	Fruit color	det1	intron_variant	DET1-like protein (AHRD V1 ***- D0EW63_ORYSI); contains Interpro domain(s) IPR019138 De-etiolated protein 1, Det1	1/1:1:1.000	T	A	025;049;051;052;056;057;058;059;060;063;064;065;066;067;068;069;070;071;072;073;074;
Solyc01g056340	Fruit color	det1	missense_variant	DET1-like protein (AHRD V1 ***- D0EW63_ORYSI); contains Interpro domain(s) IPR019138 De-etiolated protein 1, Det1	1/1:1:1.000	C	G	025;049;051;052;056;057;058;059;060;063;064;065;066;067;068;069;070;071;072;073;074;
Solyc01g056340	Fruit color	det1	synonymous_variant	DET1-like protein (AHRD V1 ***- D0EW63_ORYSI); contains Interpro domain(s) IPR019138 De-etiolated protein 1, Det1	1/1:1:1.000	A	G
Solyc01g056340	Fruit color	det1	missense_variant	DET1-like protein (AHRD V1 ***- D0EW63_ORYSI); contains Interpro domain(s) IPR019138 De-etiolated protein 1, Det1	1/1:1:1.000	A	T	025;049;051;052;056;057;058;059;060;063;064;065;066;067;068;069;070;071;072;073;074;
Solyc01g056340	Fruit color	det1	disruptive_inframe_insertion	DET1-like protein (AHRD V1 ***- D0EW63_ORYSI); contains Interpro domain(s) IPR019138 De-etiolated protein 1, Det1	1/1:2:1.000	G	GAAA	025;049;051;052;056;057;058;059;060;063;064;065;066;067;068;069;070;071;072;073;074;
Solyc01g056340	Fruit color	det1	intron_variant	DET1-like protein (AHRD V1 ***- D0EW63_ORYSI); contains Interpro domain(s) IPR019138 De-etiolated protein 1, Det1	1/1:1:1.000	T	G
Solyc01g056340	Fruit color	det1	intron_variant	DET1-like protein (AHRD V1 ***- D0EW63_ORYSI); contains Interpro domain(s) IPR019138 De-etiolated protein 1, Det1	1/1:1:1.000	T	C	067;069;
Solyc01g056340	Fruit color	det1	intron_variant	DET1-like protein (AHRD V1 ***- D0EW63_ORYSI); contains Interpro domain(s) IPR019138 De-etiolated protein 1, Det1	1/1:2:1.000	TATAA	TATAAATAA
Solyc01g056340	Fruit color	det1	intron_variant	DET1-like protein (AHRD V1 ***- D0EW63_ORYSI); contains Interpro domain(s) IPR019138 De-etiolated protein 1, Det1	1/1:1:1.000	G	A
Solyc01g056340	Fruit color	det1	intron_variant	DET1-like protein (AHRD V1 ***- D0EW63_ORYSI); contains Interpro domain(s) IPR019138 De-etiolated protein 1, Det1	1/1:1:1.000	C	T
Solyc01g056340	Fruit color	det1	intron_variant	DET1-like protein (AHRD V1 ***- D0EW63_ORYSI); contains Interpro domain(s) IPR019138 De-etiolated protein 1, Det1	0/1:2:0.500	C	T	025;049;051;052;056;057;058;059;060;063;064;065;066;067;068;069;070;071;072;073;074;
Solyc01g056340	Fruit color	det1	intron_variant	DET1-like protein (AHRD V1 ***- D0EW63_ORYSI); contains Interpro domain(s) IPR019138 De-etiolated protein 1, Det1	1/1:1:1.000	C	T
Solyc01g056340	Fruit color	det1	intron_variant	DET1-like protein (AHRD V1 ***- D0EW63_ORYSI); contains Interpro domain(s) IPR019138 De-etiolated protein 1, Det1	1/1:1:1.000	C	T
Solyc01g056340	Fruit color	det1	intron_variant	DET1-like protein (AHRD V1 ***- D0EW63_ORYSI); contains Interpro domain(s) IPR019138 De-etiolated protein 1, Det1	1/1:1:1.000	T	G
Solyc01g056340	Fruit color	det1	intron_variant	DET1-like protein (AHRD V1 ***- D0EW63_ORYSI); contains Interpro domain(s) IPR019138 De-etiolated protein 1, Det1	1/1:1:1.000	C	T	025;049;056;057;058;059;060;063;064;065;066;067;068;069;070;071;072;073;074;
Solyc01g056340	Fruit color	det1	intron_variant	DET1-like protein (AHRD V1 ***- D0EW63_ORYSI); contains Interpro domain(s) IPR019138 De-etiolated protein 1, Det1	1/1:1:1.000	A	C	025;049;051;052;056;057;058;059;060;063;064;065;066;067;068;069;070;071;072;073;074;
Solyc01g056340	Fruit color	det1	intron_variant	DET1-like protein (AHRD V1 ***- D0EW63_ORYSI); contains Interpro domain(s) IPR019138 De-etiolated protein 1, Det1	1/1:1:1.000	T	C
Solyc01g056340	Fruit color	det1	intron_variant	DET1-like protein (AHRD V1 ***- D0EW63_ORYSI); contains Interpro domain(s) IPR019138 De-etiolated protein 1, Det1	1/1:1:1.000	G	A
Solyc01g056340	Fruit color	det1	intron_variant	DET1-like protein (AHRD V1 ***- D0EW63_ORYSI); contains Interpro domain(s) IPR019138 De-etiolated protein 1, Det1	1/1:1:1.000	G	A
Solyc01g056340	Fruit color	det1	intron_variant	DET1-like protein (AHRD V1 ***- D0EW63_ORYSI); contains Interpro domain(s) IPR019138 De-etiolated protein 1, Det1	1/1:1:1.000	A	C
Solyc01g056340	Fruit color	det1	intron_variant	DET1-like protein (AHRD V1 ***- D0EW63_ORYSI); contains Interpro domain(s) IPR019138 De-etiolated protein 1, Det1	1/1:1:1.000	A	T
Solyc01g056340	Fruit color	det1	intron_variant	DET1-like protein (AHRD V1 ***- D0EW63_ORYSI); contains Interpro domain(s) IPR019138 De-etiolated protein 1, Det1	1/1:1:1.000	C	G
Solyc01g056340	Fruit color	det1	intron_variant	DET1-like protein (AHRD V1 ***- D0EW63_ORYSI); contains Interpro domain(s) IPR019138 De-etiolated protein 1, Det1	1/1:1:1.000	G	T
Solyc01g056340	Fruit color	det1	intron_variant	DET1-like protein (AHRD V1 ***- D0EW63_ORYSI); contains Interpro domain(s) IPR019138 De-etiolated protein 1, Det1	1/1:1:1.000	T	C
Solyc01g056340	Fruit color	det1	intron_variant	DET1-like protein (AHRD V1 ***- D0EW63_ORYSI); contains Interpro domain(s) IPR019138 De-etiolated protein 1, Det1	1/1:1:1.000	A	G
Solyc01g056340	Fruit color	det1	intron_variant	DET1-like protein (AHRD V1 ***- D0EW63_ORYSI); contains Interpro domain(s) IPR019138 De-etiolated protein 1, Det1	1/1:2:1.000	T	C
Solyc01g056340	Fruit color	det1	intron_variant	DET1-like protein (AHRD V1 ***- D0EW63_ORYSI); contains Interpro domain(s) IPR019138 De-etiolated protein 1, Det1	0/1:2:0.500	G	A
Solyc01g056340	Fruit color	det1	intron_variant	DET1-like protein (AHRD V1 ***- D0EW63_ORYSI); contains Interpro domain(s) IPR019138 De-etiolated protein 1, Det1	0/1:2:0.500	G	A
Solyc01g056340	Fruit color	det1	intron_variant	DET1-like protein (AHRD V1 ***- D0EW63_ORYSI); contains Interpro domain(s) IPR019138 De-etiolated protein 1, Det1	1/1:1:1.000	G	A
Solyc01g056340	Fruit color	det1	intron_variant	DET1-like protein (AHRD V1 ***- D0EW63_ORYSI); contains Interpro domain(s) IPR019138 De-etiolated protein 1, Det1	1/1:1:1.000	A	T
Solyc01g056340	Fruit color	det1	intron_variant	DET1-like protein (AHRD V1 ***- D0EW63_ORYSI); contains Interpro domain(s) IPR019138 De-etiolated protein 1, Det1	1/1:1:1.000	A	G
Solyc01g056340	Fruit color	det1	intron_variant	DET1-like protein (AHRD V1 ***- D0EW63_ORYSI); contains Interpro domain(s) IPR019138 De-etiolated protein 1, Det1	1/1:1:1.000	T	C
Solyc01g056340	Fruit color	det1	intron_variant	DET1-like protein (AHRD V1 ***- D0EW63_ORYSI); contains Interpro domain(s) IPR019138 De-etiolated protein 1, Det1	1/1:1:1.000	C	A
Solyc01g056340	Fruit color	det1	intron_variant	DET1-like protein (AHRD V1 ***- D0EW63_ORYSI); contains Interpro domain(s) IPR019138 De-etiolated protein 1, Det1	1/1:1:1.000	A	C
Solyc01g056340	Fruit color	det1	intron_variant	DET1-like protein (AHRD V1 ***- D0EW63_ORYSI); contains Interpro domain(s) IPR019138 De-etiolated protein 1, Det1	1/1:1:1.000	G	A
Solyc01g056340	Fruit color	det1	intron_variant	DET1-like protein (AHRD V1 ***- D0EW63_ORYSI); contains Interpro domain(s) IPR019138 De-etiolated protein 1, Det1	1/1:1:1.000	G	A	025;049;051;052;056;057;058;059;060;063;064;065;066;067;068;069;070;071;072;073;
Solyc01g056340	Fruit color	det1	intron_variant	DET1-like protein (AHRD V1 ***- D0EW63_ORYSI); contains Interpro domain(s) IPR019138 De-etiolated protein 1, Det1	1/1:1:1.000	T	A	025;049;051;052;056;057;058;059;060;063;064;065;066;067;068;069;070;071;072;073;074;
Solyc01g056340	Fruit color	det1	intron_variant	DET1-like protein (AHRD V1 ***- D0EW63_ORYSI); contains Interpro domain(s) IPR019138 De-etiolated protein 1, Det1	1/1:2:1.000	G	T	025;049;051;052;056;057;058;059;060;063;064;065;066;067;068;069;070;071;072;073;074;
Solyc01g056340	Fruit color	det1	intron_variant	DET1-like protein (AHRD V1 ***- D0EW63_ORYSI); contains Interpro domain(s) IPR019138 De-etiolated protein 1, Det1	1/1:2:1.000	C	G
Solyc01g056340	Fruit color	det1	intron_variant	DET1-like protein (AHRD V1 ***- D0EW63_ORYSI); contains Interpro domain(s) IPR019138 De-etiolated protein 1, Det1	1/1:2:1.000	A	C	025;049;051;052;056;057;058;059;060;063;064;065;066;067;068;069;070;071;072;073;074;
Solyc01g056340	Fruit color	det1	intron_variant	DET1-like protein (AHRD V1 ***- D0EW63_ORYSI); contains Interpro domain(s) IPR019138 De-etiolated protein 1, Det1	1/1:1:1.000	T	C	067;069;
Solyc01g056340	Fruit color	det1	intron_variant	DET1-like protein (AHRD V1 ***- D0EW63_ORYSI); contains Interpro domain(s) IPR019138 De-etiolated protein 1, Det1	1/1:1:1.000	A	C	025;049;051;052;056;057;058;059;060;063;064;065;066;067;068;069;070;071;072;073;074;
Solyc01g056340	Fruit color	det1	intron_variant	DET1-like protein (AHRD V1 ***- D0EW63_ORYSI); contains Interpro domain(s) IPR019138 De-etiolated protein 1, Det1	1/1:1:1.000	A	G	025;049;051;052;056;057;058;059;060;063;064;065;066;067;068;069;070;071;072;073;074;
Solyc01g056340	Fruit color	det1	intron_variant	DET1-like protein (AHRD V1 ***- D0EW63_ORYSI); contains Interpro domain(s) IPR019138 De-etiolated protein 1, Det1	1/1:1:1.000	G	A	025;049;051;052;056;057;058;059;060;063;064;065;066;067;068;069;070;071;072;073;074;
Solyc01g056340	Fruit color	det1	synonymous_variant	DET1-like protein (AHRD V1 ***- D0EW63_ORYSI); contains Interpro domain(s) IPR019138 De-etiolated protein 1, Det1	1/1:1:1.000	C	T	025;049;051;052;056;057;058;059;060;063;064;065;066;067;068;069;070;071;072;073;074;
Solyc01g056340	Fruit color	det1	intron_variant	DET1-like protein (AHRD V1 ***- D0EW63_ORYSI); contains Interpro domain(s) IPR019138 De-etiolated protein 1, Det1	1/1:1:1.000	TCC	TCCC	025;049;051;052;056;057;058;059;063;065;066;067;068;069;070;071;072;073;074;
Solyc01g056340	Fruit color	det1	intron_variant	DET1-like protein (AHRD V1 ***- D0EW63_ORYSI); contains Interpro domain(s) IPR019138 De-etiolated protein 1, Det1	1/1:1:1.000	G	A
Solyc01g056340	Fruit color	det1	synonymous_variant	DET1-like protein (AHRD V1 ***- D0EW63_ORYSI); contains Interpro domain(s) IPR019138 De-etiolated protein 1, Det1	1/1:1:1.000	A	G	025;049;051;052;056;057;058;059;060;063;064;065;066;067;068;069;070;071;072;073;074;
Solyc01g056340	Fruit color	det1	missense_variant	DET1-like protein (AHRD V1 ***- D0EW63_ORYSI); contains Interpro domain(s) IPR019138 De-etiolated protein 1, Det1	1/1:1:1.000	G	T	025;049;051;052;056;057;058;059;060;063;064;065;066;067;068;069;070;071;072;073;074;
Solyc01g056340	Fruit color	det1	intron_variant	DET1-like protein (AHRD V1 ***- D0EW63_ORYSI); contains Interpro domain(s) IPR019138 De-etiolated protein 1, Det1	1/1:1:1.000	T	A
Solyc01g056340	Fruit color	det1	intron_variant	DET1-like protein (AHRD V1 ***- D0EW63_ORYSI); contains Interpro domain(s) IPR019138 De-etiolated protein 1, Det1	1/1:1:1.000	C	A
Solyc01g056340	Fruit color	det1	intron_variant	DET1-like protein (AHRD V1 ***- D0EW63_ORYSI); contains Interpro domain(s) IPR019138 De-etiolated protein 1, Det1	0/1:2:0.500	A	C	025;049;051;052;056;057;058;059;060;063;064;065;066;067;068;069;070;071;072;073;074;
Solyc01g056340	Fruit color	det1	intron_variant	DET1-like protein (AHRD V1 ***- D0EW63_ORYSI); contains Interpro domain(s) IPR019138 De-etiolated protein 1, Det1	1/1:1:1.000	G	C	017;025;039;042;044;046;047;049;051;052;054;056;057;058;059;060;063;064;065;066;067;068;069;070;071;072;073;074;103;105;
Solyc01g056340	Fruit color	det1	intron_variant	DET1-like protein (AHRD V1 ***- D0EW63_ORYSI); contains Interpro domain(s) IPR019138 De-etiolated protein 1, Det1	1/1:1:1.000	A	G
Solyc01g056340	Fruit color	det1	intron_variant	DET1-like protein (AHRD V1 ***- D0EW63_ORYSI); contains Interpro domain(s) IPR019138 De-etiolated protein 1, Det1	1/1:1:1.000	T	C
Solyc01g056340	Fruit color	det1	intron_variant	DET1-like protein (AHRD V1 ***- D0EW63_ORYSI); contains Interpro domain(s) IPR019138 De-etiolated protein 1, Det1	1/1:1:1.000	T	C	025;049;051;052;057;058;059;060;063;064;065;066;067;068;069;070;071;072;073;074;
Solyc01g056340	Fruit color	det1	intron_variant	DET1-like protein (AHRD V1 ***- D0EW63_ORYSI); contains Interpro domain(s) IPR019138 De-etiolated protein 1, Det1	1/1:1:1.000	G	C
Solyc01g056340	Fruit color	det1	intron_variant	DET1-like protein (AHRD V1 ***- D0EW63_ORYSI); contains Interpro domain(s) IPR019138 De-etiolated protein 1, Det1	1/1:1:1.000	T	A	025;049;051;052;056;057;058;059;060;063;064;065;066;067;068;069;070;071;072;073;074;
Solyc01g056340	Fruit color	det1	intron_variant	DET1-like protein (AHRD V1 ***- D0EW63_ORYSI); contains Interpro domain(s) IPR019138 De-etiolated protein 1, Det1	1/1:1:1.000	G	T
Solyc01g056340	Fruit color	det1	intron_variant	DET1-like protein (AHRD V1 ***- D0EW63_ORYSI); contains Interpro domain(s) IPR019138 De-etiolated protein 1, Det1	1/1:1:1.000	T	G
Solyc01g056340	Fruit color	det1	intron_variant	DET1-like protein (AHRD V1 ***- D0EW63_ORYSI); contains Interpro domain(s) IPR019138 De-etiolated protein 1, Det1	1/1:1:1.000	A	T
Solyc01g056340	Fruit color	det1	intron_variant	DET1-like protein (AHRD V1 ***- D0EW63_ORYSI); contains Interpro domain(s) IPR019138 De-etiolated protein 1, Det1	1/1:1:1.000	G	A	025;049;051;052;056;057;058;059;060;063;064;065;066;067;068;069;070;071;072;073;074;
Solyc01g056340	Fruit color	det1	intron_variant	DET1-like protein (AHRD V1 ***- D0EW63_ORYSI); contains Interpro domain(s) IPR019138 De-etiolated protein 1, Det1	1/1:1:1.000	T	C
Solyc01g056340	Fruit color	det1	intron_variant	DET1-like protein (AHRD V1 ***- D0EW63_ORYSI); contains Interpro domain(s) IPR019138 De-etiolated protein 1, Det1	1/1:1:1.000	G	A
Solyc01g056340	Fruit color	det1	intron_variant	DET1-like protein (AHRD V1 ***- D0EW63_ORYSI); contains Interpro domain(s) IPR019138 De-etiolated protein 1, Det1	1/1:1:1.000	C	A	025;065;
Solyc01g056340	Fruit color	det1	intron_variant	DET1-like protein (AHRD V1 ***- D0EW63_ORYSI); contains Interpro domain(s) IPR019138 De-etiolated protein 1, Det1	1/1:1:1.000	T	G
Solyc01g056340	Fruit color	det1	intron_variant	DET1-like protein (AHRD V1 ***- D0EW63_ORYSI); contains Interpro domain(s) IPR019138 De-etiolated protein 1, Det1	1/1:1:1.000	C	T	025;049;051;052;056;057;058;059;060;063;064;065;066;067;068;069;070;071;072;073;074;
Solyc01g056340	Fruit color	det1	intron_variant	DET1-like protein (AHRD V1 ***- D0EW63_ORYSI); contains Interpro domain(s) IPR019138 De-etiolated protein 1, Det1	1/1:1:1.000	C	T	025;065;067;069;
Solyc01g056340	Fruit color	det1	intron_variant	DET1-like protein (AHRD V1 ***- D0EW63_ORYSI); contains Interpro domain(s) IPR019138 De-etiolated protein 1, Det1	1/1:1:1.000	G	T
Solyc01g056340	Fruit color	det1	intron_variant	DET1-like protein (AHRD V1 ***- D0EW63_ORYSI); contains Interpro domain(s) IPR019138 De-etiolated protein 1, Det1	1/1:1:1.000	C	T	025;049;051;052;056;057;058;059;060;063;064;065;066;067;068;069;070;071;072;073;074;
Solyc01g056340	Fruit color	det1	intron_variant	DET1-like protein (AHRD V1 ***- D0EW63_ORYSI); contains Interpro domain(s) IPR019138 De-etiolated protein 1, Det1	1/1:1:1.000	T	C
Solyc01g056340	Fruit color	det1	intron_variant	DET1-like protein (AHRD V1 ***- D0EW63_ORYSI); contains Interpro domain(s) IPR019138 De-etiolated protein 1, Det1	1/1:1:1.000	C	T
Solyc01g056340	Fruit color	det1	intron_variant	DET1-like protein (AHRD V1 ***- D0EW63_ORYSI); contains Interpro domain(s) IPR019138 De-etiolated protein 1, Det1	1/1:1:1.000	T	C	025;049;051;052;056;057;058;059;060;063;064;065;066;067;068;069;070;071;072;073;
Solyc01g056340	Fruit color	det1	intron_variant	DET1-like protein (AHRD V1 ***- D0EW63_ORYSI); contains Interpro domain(s) IPR019138 De-etiolated protein 1, Det1	1/1:1:1.000	G	A
Solyc01g056340	Fruit color	det1	intron_variant	DET1-like protein (AHRD V1 ***- D0EW63_ORYSI); contains Interpro domain(s) IPR019138 De-etiolated protein 1, Det1	1/1:1:1.000	A	G
Solyc01g056340	Fruit color	det1	intron_variant	DET1-like protein (AHRD V1 ***- D0EW63_ORYSI); contains Interpro domain(s) IPR019138 De-etiolated protein 1, Det1	1/1:1:1.000	G	T
Solyc01g056340	Fruit color	det1	intron_variant	DET1-like protein (AHRD V1 ***- D0EW63_ORYSI); contains Interpro domain(s) IPR019138 De-etiolated protein 1, Det1	1/1:1:1.000	A	T	017;025;039;042;044;046;047;049;051;052;054;056;057;058;059;060;063;064;065;066;067;068;069;070;071;072;073;074;103;105;
Solyc01g056340	Fruit color	det1	intron_variant	DET1-like protein (AHRD V1 ***- D0EW63_ORYSI); contains Interpro domain(s) IPR019138 De-etiolated protein 1, Det1	0/1:2:0.500	A	T
Solyc01g056340	Fruit color	det1	intron_variant	DET1-like protein (AHRD V1 ***- D0EW63_ORYSI); contains Interpro domain(s) IPR019138 De-etiolated protein 1, Det1	1/1:1:1.000	G	C	025;049;051;052;056;057;058;059;060;063;064;065;066;067;068;069;070;071;072;073;074;
Solyc01g056340	Fruit color	det1	intron_variant	DET1-like protein (AHRD V1 ***- D0EW63_ORYSI); contains Interpro domain(s) IPR019138 De-etiolated protein 1, Det1	1/1:1:1.000	T	C
Solyc01g056340	Fruit color	det1	intron_variant	DET1-like protein (AHRD V1 ***- D0EW63_ORYSI); contains Interpro domain(s) IPR019138 De-etiolated protein 1, Det1	1/1:2:1.000	A	G
Solyc01g056340	Fruit color	det1	intron_variant	DET1-like protein (AHRD V1 ***- D0EW63_ORYSI); contains Interpro domain(s) IPR019138 De-etiolated protein 1, Det1	0/1:2:0.500	T	C
Solyc01g056340	Fruit color	det1	intron_variant	DET1-like protein (AHRD V1 ***- D0EW63_ORYSI); contains Interpro domain(s) IPR019138 De-etiolated protein 1, Det1	1/1:2:1.000	T	C	017;025;039;042;044;046;047;049;051;052;054;056;057;058;059;060;063;064;065;066;067;068;069;070;071;072;073;074;103;105;
Solyc01g056340	Fruit color	det1	intron_variant	DET1-like protein (AHRD V1 ***- D0EW63_ORYSI); contains Interpro domain(s) IPR019138 De-etiolated protein 1, Det1	1/1:4:1.000	C	G
Solyc01g056340	Fruit color	det1	intron_variant	DET1-like protein (AHRD V1 ***- D0EW63_ORYSI); contains Interpro domain(s) IPR019138 De-etiolated protein 1, Det1	1/1:4:1.000	A	C
Solyc01g056340	Fruit color	det1	intron_variant	DET1-like protein (AHRD V1 ***- D0EW63_ORYSI); contains Interpro domain(s) IPR019138 De-etiolated protein 1, Det1	1/1:4:1.000	A	T
Solyc01g056340	Fruit color	det1	intron_variant	DET1-like protein (AHRD V1 ***- D0EW63_ORYSI); contains Interpro domain(s) IPR019138 De-etiolated protein 1, Det1	0/0:4:0.250	G	A
Solyc01g056340	Fruit color	det1	intron_variant	DET1-like protein (AHRD V1 ***- D0EW63_ORYSI); contains Interpro domain(s) IPR019138 De-etiolated protein 1, Det1	1/1:4:0.750	T	C
Solyc01g056340	Fruit color	det1	intron_variant	DET1-like protein (AHRD V1 ***- D0EW63_ORYSI); contains Interpro domain(s) IPR019138 De-etiolated protein 1, Det1	1/1:4:0.750	T	C
Solyc01g056340	Fruit color	det1	intron_variant	DET1-like protein (AHRD V1 ***- D0EW63_ORYSI); contains Interpro domain(s) IPR019138 De-etiolated protein 1, Det1	1/1:4:0.750	G	A
Solyc01g056340	Fruit color	det1	intron_variant	DET1-like protein (AHRD V1 ***- D0EW63_ORYSI); contains Interpro domain(s) IPR019138 De-etiolated protein 1, Det1	0/0:4:0.250	T	C	063;069;070;074;
Solyc01g056340	Fruit color	det1	intron_variant	DET1-like protein (AHRD V1 ***- D0EW63_ORYSI); contains Interpro domain(s) IPR019138 De-etiolated protein 1, Det1	1/1:3:1.000	A	T
Solyc01g056340	Fruit color	det1	intron_variant	DET1-like protein (AHRD V1 ***- D0EW63_ORYSI); contains Interpro domain(s) IPR019138 De-etiolated protein 1, Det1	1/1:3:1.000	A	G
Solyc01g056340	Fruit color	det1	intron_variant	DET1-like protein (AHRD V1 ***- D0EW63_ORYSI); contains Interpro domain(s) IPR019138 De-etiolated protein 1, Det1	1/1:2:1.000	G	C
Solyc01g056340	Fruit color	det1	intron_variant	DET1-like protein (AHRD V1 ***- D0EW63_ORYSI); contains Interpro domain(s) IPR019138 De-etiolated protein 1, Det1	1/1:1:1.000	T	TG	025;049;051;052;056;057;058;059;060;063;064;065;066;067;068;070;071;072;
Solyc01g056340	Fruit color	det1	intron_variant	DET1-like protein (AHRD V1 ***- D0EW63_ORYSI); contains Interpro domain(s) IPR019138 De-etiolated protein 1, Det1	1/1:1:1.000	T	C	025;049;051;052;056;057;058;059;060;063;064;065;066;067;068;070;071;072;073;074;
Solyc01g056340	Fruit color	det1	intron_variant	DET1-like protein (AHRD V1 ***- D0EW63_ORYSI); contains Interpro domain(s) IPR019138 De-etiolated protein 1, Det1	1/1:1:1.000	C	T	025;049;051;052;056;057;058;059;060;063;064;065;066;067;068;070;071;072;073;074;
Solyc01g056340	Fruit color	det1	intron_variant	DET1-like protein (AHRD V1 ***- D0EW63_ORYSI); contains Interpro domain(s) IPR019138 De-etiolated protein 1, Det1	1/1:1:1.000	T	A
Solyc01g056340	Fruit color	det1	intron_variant	DET1-like protein (AHRD V1 ***- D0EW63_ORYSI); contains Interpro domain(s) IPR019138 De-etiolated protein 1, Det1	1/1:1:1.000	G	C
Solyc01g056340	Fruit color	det1	intron_variant	DET1-like protein (AHRD V1 ***- D0EW63_ORYSI); contains Interpro domain(s) IPR019138 De-etiolated protein 1, Det1	1/1:1:1.000	A	G	065;
Solyc01g056340	Fruit color	det1	intron_variant	DET1-like protein (AHRD V1 ***- D0EW63_ORYSI); contains Interpro domain(s) IPR019138 De-etiolated protein 1, Det1	1/1:1:1.000	A	C	025;049;051;052;056;057;058;059;064;065;066;067;069;070;071;074;
Solyc01g056340	Fruit color	det1	intron_variant	DET1-like protein (AHRD V1 ***- D0EW63_ORYSI); contains Interpro domain(s) IPR019138 De-etiolated protein 1, Det1	1/1:1:1.000	T	C	051;052;056;057;058;059;065;067;069;070;071;072;074;
Solyc01g056340	Fruit color	det1	intron_variant	DET1-like protein (AHRD V1 ***- D0EW63_ORYSI); contains Interpro domain(s) IPR019138 De-etiolated protein 1, Det1	1/1:1:1.000	T	C	025;049;051;052;056;057;058;059;060;063;064;065;066;067;068;070;071;072;073;074;
Solyc01g056340	Fruit color	det1	intron_variant	DET1-like protein (AHRD V1 ***- D0EW63_ORYSI); contains Interpro domain(s) IPR019138 De-etiolated protein 1, Det1	1/1:1:1.000	T	C	025;049;051;052;056;057;058;059;063;064;065;066;067;068;069;070;071;072;074;
Solyc01g056340	Fruit color	det1	intron_variant	DET1-like protein (AHRD V1 ***- D0EW63_ORYSI); contains Interpro domain(s) IPR019138 De-etiolated protein 1, Det1	1/1:1:1.000	T	C	017;025;039;042;044;046;047;049;054;056;057;058;059;060;063;064;065;066;067;068;069;070;071;072;074;103;105;
Solyc01g056340	Fruit color	det1	intron_variant	DET1-like protein (AHRD V1 ***- D0EW63_ORYSI); contains Interpro domain(s) IPR019138 De-etiolated protein 1, Det1	1/1:1:1.000	C	T
Solyc01g056340	Fruit color	det1	intron_variant	DET1-like protein (AHRD V1 ***- D0EW63_ORYSI); contains Interpro domain(s) IPR019138 De-etiolated protein 1, Det1	1/1:1:1.000	T	C
Solyc01g056340	Fruit color	det1	intron_variant	DET1-like protein (AHRD V1 ***- D0EW63_ORYSI); contains Interpro domain(s) IPR019138 De-etiolated protein 1, Det1	1/1:1:1.000	G	A	025;049;051;052;056;057;058;060;063;064;065;066;067;068;069;070;071;072;073;074;
Solyc01g056340	Fruit color	det1	intron_variant	DET1-like protein (AHRD V1 ***- D0EW63_ORYSI); contains Interpro domain(s) IPR019138 De-etiolated protein 1, Det1	1/1:1:1.000	C	T
Solyc01g056340	Fruit color	det1	intron_variant	DET1-like protein (AHRD V1 ***- D0EW63_ORYSI); contains Interpro domain(s) IPR019138 De-etiolated protein 1, Det1	1/1:1:1.000	A	T	025;063;065;066;073;
Solyc01g056340	Fruit color	det1	intron_variant	DET1-like protein (AHRD V1 ***- D0EW63_ORYSI); contains Interpro domain(s) IPR019138 De-etiolated protein 1, Det1	1/1:1:1.000	A	C	025;056;059;065;066;067;068;069;073;
Solyc01g056340	Fruit color	det1	intron_variant	DET1-like protein (AHRD V1 ***- D0EW63_ORYSI); contains Interpro domain(s) IPR019138 De-etiolated protein 1, Det1	1/1:1:1.000	T	C	051;052;056;057;058;059;064;065;
Solyc01g056340	Fruit color	det1	intron_variant	DET1-like protein (AHRD V1 ***- D0EW63_ORYSI); contains Interpro domain(s) IPR019138 De-etiolated protein 1, Det1	1/1:1:1.000	T	C	025;056;059;065;066;067;068;069;073;
Solyc01g056340	Fruit color	det1	intron_variant	DET1-like protein (AHRD V1 ***- D0EW63_ORYSI); contains Interpro domain(s) IPR019138 De-etiolated protein 1, Det1	1/1:1:1.000	A	G	025;056;059;065;
Solyc01g056340	Fruit color	det1	intron_variant	DET1-like protein (AHRD V1 ***- D0EW63_ORYSI); contains Interpro domain(s) IPR019138 De-etiolated protein 1, Det1	1/1:1:1.000	T	C	051;052;056;057;058;059;064;065;066;067;069;070;071;072;074;
Solyc01g056340	Fruit color	det1	intron_variant	DET1-like protein (AHRD V1 ***- D0EW63_ORYSI); contains Interpro domain(s) IPR019138 De-etiolated protein 1, Det1	1/1:1:1.000	A	G
Solyc01g056340	Fruit color	det1	intron_variant	DET1-like protein (AHRD V1 ***- D0EW63_ORYSI); contains Interpro domain(s) IPR019138 De-etiolated protein 1, Det1	1/1:1:1.000	G	A
Solyc01g056340	Fruit color	det1	intron_variant	DET1-like protein (AHRD V1 ***- D0EW63_ORYSI); contains Interpro domain(s) IPR019138 De-etiolated protein 1, Det1	1/1:2:1.000	G	A
Solyc01g056340	Fruit color	det1	intron_variant	DET1-like protein (AHRD V1 ***- D0EW63_ORYSI); contains Interpro domain(s) IPR019138 De-etiolated protein 1, Det1	1/1:2:1.000	C	G
Solyc01g056340	Fruit color	det1	intron_variant	DET1-like protein (AHRD V1 ***- D0EW63_ORYSI); contains Interpro domain(s) IPR019138 De-etiolated protein 1, Det1	1/1:2:1.000	C	T	066;067;068;069;070;071;072;
Solyc01g056340	Fruit color	det1	intron_variant	DET1-like protein (AHRD V1 ***- D0EW63_ORYSI); contains Interpro domain(s) IPR019138 De-etiolated protein 1, Det1	0/1:2:0.500	C	T
Solyc01g056340	Fruit color	det1	intron_variant	DET1-like protein (AHRD V1 ***- D0EW63_ORYSI); contains Interpro domain(s) IPR019138 De-etiolated protein 1, Det1	0/1:2:0.500	C	T
Solyc01g056340	Fruit color	det1	intron_variant	DET1-like protein (AHRD V1 ***- D0EW63_ORYSI); contains Interpro domain(s) IPR019138 De-etiolated protein 1, Det1	0/1:2:0.500	G	A
Solyc01g056340	Fruit color	det1	intron_variant	DET1-like protein (AHRD V1 ***- D0EW63_ORYSI); contains Interpro domain(s) IPR019138 De-etiolated protein 1, Det1	1/1:2:1.000	G	A
Solyc01g056340	Fruit color	det1	intron_variant	DET1-like protein (AHRD V1 ***- D0EW63_ORYSI); contains Interpro domain(s) IPR019138 De-etiolated protein 1, Det1	1/1:2:1.000	G	T
Solyc01g056340	Fruit color	det1	intron_variant	DET1-like protein (AHRD V1 ***- D0EW63_ORYSI); contains Interpro domain(s) IPR019138 De-etiolated protein 1, Det1	0/1:2:0.500	T	A
Solyc01g056340	Fruit color	det1	intron_variant	DET1-like protein (AHRD V1 ***- D0EW63_ORYSI); contains Interpro domain(s) IPR019138 De-etiolated protein 1, Det1	1/1:2:1.000	T	C
Solyc01g056340	Fruit color	det1	intron_variant	DET1-like protein (AHRD V1 ***- D0EW63_ORYSI); contains Interpro domain(s) IPR019138 De-etiolated protein 1, Det1	1/1:2:1.000	C	G	069;074;
Solyc01g056340	Fruit color	det1	intron_variant	DET1-like protein (AHRD V1 ***- D0EW63_ORYSI); contains Interpro domain(s) IPR019138 De-etiolated protein 1, Det1	1/1:2:1.000	T	C	025;049;057;059;060;063;064;069;070;073;074;
Solyc01g056340	Fruit color	det1	intron_variant	DET1-like protein (AHRD V1 ***- D0EW63_ORYSI); contains Interpro domain(s) IPR019138 De-etiolated protein 1, Det1	0/1:2:0.500	G	A
Solyc01g056340	Fruit color	det1	intron_variant	DET1-like protein (AHRD V1 ***- D0EW63_ORYSI); contains Interpro domain(s) IPR019138 De-etiolated protein 1, Det1	0/1:3:0.333	C	A
Solyc01g056340	Fruit color	det1	intron_variant	DET1-like protein (AHRD V1 ***- D0EW63_ORYSI); contains Interpro domain(s) IPR019138 De-etiolated protein 1, Det1	1/1:2:1.000	G	A	074;
Solyc01g056340	Fruit color	det1	intron_variant	DET1-like protein (AHRD V1 ***- D0EW63_ORYSI); contains Interpro domain(s) IPR019138 De-etiolated protein 1, Det1	1/1:2:1.000	T	C
Solyc01g056340	Fruit color	det1	intron_variant	DET1-like protein (AHRD V1 ***- D0EW63_ORYSI); contains Interpro domain(s) IPR019138 De-etiolated protein 1, Det1	0/1:2:0.500	G	A
Solyc01g056340	Fruit color	det1	intron_variant	DET1-like protein (AHRD V1 ***- D0EW63_ORYSI); contains Interpro domain(s) IPR019138 De-etiolated protein 1, Det1	1/1:2:1.000	C	A	025;049;052;056;057;058;059;060;063;064;065;066;067;068;069;070;071;072;073;074;
Solyc01g056340	Fruit color	det1	intron_variant	DET1-like protein (AHRD V1 ***- D0EW63_ORYSI); contains Interpro domain(s) IPR019138 De-etiolated protein 1, Det1	0/1:2:0.500	C	T
Solyc01g056340	Fruit color	det1	intron_variant	DET1-like protein (AHRD V1 ***- D0EW63_ORYSI); contains Interpro domain(s) IPR019138 De-etiolated protein 1, Det1	0/0:5:0.200	G	A
Solyc01g056340	Fruit color	det1	intron_variant	DET1-like protein (AHRD V1 ***- D0EW63_ORYSI); contains Interpro domain(s) IPR019138 De-etiolated protein 1, Det1	0/1:5:0.600	C	T	025;049;052;056;059;060;063;064;065;066;068;069;070;071;072;073;074;
Solyc01g056340	Fruit color	det1	intron_variant	DET1-like protein (AHRD V1 ***- D0EW63_ORYSI); contains Interpro domain(s) IPR019138 De-etiolated protein 1, Det1	1/1:1:1.000	T	G	025;049;052;056;057;058;060;063;064;065;066;067;068;069;070;071;072;073;074;
Solyc01g056340	Fruit color	det1	intron_variant	DET1-like protein (AHRD V1 ***- D0EW63_ORYSI); contains Interpro domain(s) IPR019138 De-etiolated protein 1, Det1	1/1:1:1.000	A	G	049;052;056;064;067;070;072;
Solyc01g056340	Fruit color	det1	intron_variant	DET1-like protein (AHRD V1 ***- D0EW63_ORYSI); contains Interpro domain(s) IPR019138 De-etiolated protein 1, Det1	1/1:1:1.000	T	C	025;060;065;066;068;069;074;
Solyc01g056340	Fruit color	det1	intron_variant	DET1-like protein (AHRD V1 ***- D0EW63_ORYSI); contains Interpro domain(s) IPR019138 De-etiolated protein 1, Det1	1/1:1:1.000	G	A	058;063;
Solyc01g056340	Fruit color	det1	intron_variant	DET1-like protein (AHRD V1 ***- D0EW63_ORYSI); contains Interpro domain(s) IPR019138 De-etiolated protein 1, Det1	1/1:1:1.000	A	T	052;
Solyc01g056340	Fruit color	det1	intron_variant	DET1-like protein (AHRD V1 ***- D0EW63_ORYSI); contains Interpro domain(s) IPR019138 De-etiolated protein 1, Det1	1/1:1:1.000	T	A	025;049;051;052;056;057;059;060;063;064;065;067;069;070;073;074;
Solyc01g056340	Fruit color	det1	intron_variant	DET1-like protein (AHRD V1 ***- D0EW63_ORYSI); contains Interpro domain(s) IPR019138 De-etiolated protein 1, Det1	1/1:2:1.000	C	CACTCTTT
Solyc01g056340	Fruit color	det1	intron_variant	DET1-like protein (AHRD V1 ***- D0EW63_ORYSI); contains Interpro domain(s) IPR019138 De-etiolated protein 1, Det1	0/1:2:0.500	C	T
Solyc01g056340	Fruit color	det1	intron_variant	DET1-like protein (AHRD V1 ***- D0EW63_ORYSI); contains Interpro domain(s) IPR019138 De-etiolated protein 1, Det1	1/1:2:1.000	G	A	025;052;060;065;067;068;069;070;073;074;
Solyc01g056340	Fruit color	det1	intron_variant	DET1-like protein (AHRD V1 ***- D0EW63_ORYSI); contains Interpro domain(s) IPR019138 De-etiolated protein 1, Det1	1/1:2:1.000	G	T
Solyc01g056340	Fruit color	det1	intron_variant	DET1-like protein (AHRD V1 ***- D0EW63_ORYSI); contains Interpro domain(s) IPR019138 De-etiolated protein 1, Det1	1/1:1:1.000	A	T	025;049;051;052;056;057;058;059;060;063;064;065;066;067;068;069;070;071;072;073;074;
Solyc01g056340	Fruit color	det1	intron_variant	DET1-like protein (AHRD V1 ***- D0EW63_ORYSI); contains Interpro domain(s) IPR019138 De-etiolated protein 1, Det1	1/1:1:1.000	T	C
Solyc01g056340	Fruit color	det1	intron_variant	DET1-like protein (AHRD V1 ***- D0EW63_ORYSI); contains Interpro domain(s) IPR019138 De-etiolated protein 1, Det1	1/1:1:1.000	C	G	025;049;051;052;056;057;058;059;060;063;064;065;066;067;068;069;070;071;072;073;074;
Solyc01g056340	Fruit color	det1	intron_variant	DET1-like protein (AHRD V1 ***- D0EW63_ORYSI); contains Interpro domain(s) IPR019138 De-etiolated protein 1, Det1	1/1:1:1.000	C	G	025;049;056;057;058;059;060;063;064;065;066;067;068;069;070;071;072;073;074;
Solyc01g056340	Fruit color	det1	intron_variant	DET1-like protein (AHRD V1 ***- D0EW63_ORYSI); contains Interpro domain(s) IPR019138 De-etiolated protein 1, Det1	1/1:1:1.000	A	T
Solyc01g056340	Fruit color	det1	intron_variant	DET1-like protein (AHRD V1 ***- D0EW63_ORYSI); contains Interpro domain(s) IPR019138 De-etiolated protein 1, Det1	1/1:1:1.000	T	C	051;052;058;065;068;
Solyc01g056340	Fruit color	det1	intron_variant	DET1-like protein (AHRD V1 ***- D0EW63_ORYSI); contains Interpro domain(s) IPR019138 De-etiolated protein 1, Det1	1/1:1:1.000	G	A	060;064;065;073;
Solyc01g056340	Fruit color	det1	intron_variant	DET1-like protein (AHRD V1 ***- D0EW63_ORYSI); contains Interpro domain(s) IPR019138 De-etiolated protein 1, Det1	1/1:1:1.000	C	T
Solyc01g056340	Fruit color	det1	intron_variant	DET1-like protein (AHRD V1 ***- D0EW63_ORYSI); contains Interpro domain(s) IPR019138 De-etiolated protein 1, Det1	1/1:1:1.000	C	T
Solyc01g056340	Fruit color	det1	intron_variant	DET1-like protein (AHRD V1 ***- D0EW63_ORYSI); contains Interpro domain(s) IPR019138 De-etiolated protein 1, Det1	1/1:1:1.000	T	C
Solyc01g056340	Fruit color	det1	intron_variant	DET1-like protein (AHRD V1 ***- D0EW63_ORYSI); contains Interpro domain(s) IPR019138 De-etiolated protein 1, Det1	1/1:1:1.000	T	C	025;049;056;057;058;059;060;063;064;065;066;067;068;069;070;071;072;073;074;
Solyc01g056340	Fruit color	det1	intron_variant	DET1-like protein (AHRD V1 ***- D0EW63_ORYSI); contains Interpro domain(s) IPR019138 De-etiolated protein 1, Det1	1/1:1:1.000	A	T
Solyc01g056340	Fruit color	det1	intron_variant	DET1-like protein (AHRD V1 ***- D0EW63_ORYSI); contains Interpro domain(s) IPR019138 De-etiolated protein 1, Det1	1/1:1:1.000	A	C
Solyc01g056340	Fruit color	det1	intron_variant	DET1-like protein (AHRD V1 ***- D0EW63_ORYSI); contains Interpro domain(s) IPR019138 De-etiolated protein 1, Det1	1/1:1:1.000	T	C
Solyc01g056340	Fruit color	det1	intron_variant	DET1-like protein (AHRD V1 ***- D0EW63_ORYSI); contains Interpro domain(s) IPR019138 De-etiolated protein 1, Det1	1/1:1:1.000	G	T
Solyc01g056340	Fruit color	det1	intron_variant	DET1-like protein (AHRD V1 ***- D0EW63_ORYSI); contains Interpro domain(s) IPR019138 De-etiolated protein 1, Det1	1/1:1:1.000	G	T	007;015;025;049;051;052;060;064;065;066;067;068;069;070;071;072;073;
Solyc01g056340	Fruit color	det1	intron_variant	DET1-like protein (AHRD V1 ***- D0EW63_ORYSI); contains Interpro domain(s) IPR019138 De-etiolated protein 1, Det1	1/1:1:1.000	C	T	015;065;
Solyc01g056340	Fruit color	det1	intron_variant	DET1-like protein (AHRD V1 ***- D0EW63_ORYSI); contains Interpro domain(s) IPR019138 De-etiolated protein 1, Det1	1/1:1:1.000	A	G	007;015;017;025;039;042;044;046;047;049;054;056;057;058;059;060;063;064;065;067;069;070;073;074;103;105;
Solyc01g056340	Fruit color	det1	intron_variant	DET1-like protein (AHRD V1 ***- D0EW63_ORYSI); contains Interpro domain(s) IPR019138 De-etiolated protein 1, Det1	1/1:1:1.000	A	T	025;049;051;052;056;057;058;059;060;063;064;065;066;067;068;069;070;071;072;073;074;
Solyc01g056340	Fruit color	det1	intron_variant	DET1-like protein (AHRD V1 ***- D0EW63_ORYSI); contains Interpro domain(s) IPR019138 De-etiolated protein 1, Det1	1/1:1:1.000	T	C	025;049;051;052;056;065;068;
Solyc01g056340	Fruit color	det1	intron_variant	DET1-like protein (AHRD V1 ***- D0EW63_ORYSI); contains Interpro domain(s) IPR019138 De-etiolated protein 1, Det1	1/1:1:1.000	A	G	051;068;071;072;074;
Solyc01g056340	Fruit color	det1	intron_variant	DET1-like protein (AHRD V1 ***- D0EW63_ORYSI); contains Interpro domain(s) IPR019138 De-etiolated protein 1, Det1	1/1:1:1.000	A	G	025;049;051;052;056;057;058;059;060;063;064;065;066;067;068;069;070;071;072;073;074;
Solyc01g056340	Fruit color	det1	intron_variant	DET1-like protein (AHRD V1 ***- D0EW63_ORYSI); contains Interpro domain(s) IPR019138 De-etiolated protein 1, Det1	0/1:2:0.500	A	G	051;052;057;
Solyc01g056340	Fruit color	det1	intron_variant	DET1-like protein (AHRD V1 ***- D0EW63_ORYSI); contains Interpro domain(s) IPR019138 De-etiolated protein 1, Det1	1/1:3:1.000	G	C	025;049;051;052;056;057;058;059;060;063;064;065;066;067;068;069;070;071;072;073;074;
Solyc01g056340	Fruit color	det1	intron_variant	DET1-like protein (AHRD V1 ***- D0EW63_ORYSI); contains Interpro domain(s) IPR019138 De-etiolated protein 1, Det1	1/1:3:1.000	G	T	025;049;051;052;056;057;058;059;060;063;064;065;066;067;068;069;070;071;072;073;074;
Solyc01g056340	Fruit color	det1	intron_variant	DET1-like protein (AHRD V1 ***- D0EW63_ORYSI); contains Interpro domain(s) IPR019138 De-etiolated protein 1, Det1	0/1:3:0.333	A	G	025;049;056;057;058;059;060;063;064;065;067;070;073;
Solyc01g056340	Fruit color	det1	intron_variant	DET1-like protein (AHRD V1 ***- D0EW63_ORYSI); contains Interpro domain(s) IPR019138 De-etiolated protein 1, Det1	0/1:4:0.500	A	T	051;052;056;057;058;059;060;067;068;069;070;072;073;
Solyc01g056340	Fruit color	det1	intron_variant	DET1-like protein (AHRD V1 ***- D0EW63_ORYSI); contains Interpro domain(s) IPR019138 De-etiolated protein 1, Det1	0/1:4:0.500	T	C
Solyc01g056340	Fruit color	det1	intron_variant	DET1-like protein (AHRD V1 ***- D0EW63_ORYSI); contains Interpro domain(s) IPR019138 De-etiolated protein 1, Det1	0/0:4:0.250	T	C
Solyc01g056340	Fruit color	det1	intron_variant	DET1-like protein (AHRD V1 ***- D0EW63_ORYSI); contains Interpro domain(s) IPR019138 De-etiolated protein 1, Det1	0/1:3:0.333	C	T
Solyc01g056340	Fruit color	det1	intron_variant	DET1-like protein (AHRD V1 ***- D0EW63_ORYSI); contains Interpro domain(s) IPR019138 De-etiolated protein 1, Det1	0/0:5:0.200	G	T
Solyc01g056340	Fruit color	det1	intron_variant	DET1-like protein (AHRD V1 ***- D0EW63_ORYSI); contains Interpro domain(s) IPR019138 De-etiolated protein 1, Det1	0/0:5:0.200	G	A
Solyc01g056340	Fruit color	det1	intron_variant	DET1-like protein (AHRD V1 ***- D0EW63_ORYSI); contains Interpro domain(s) IPR019138 De-etiolated protein 1, Det1	1/1:4:1.000	T	A
Solyc01g056340	Fruit color	det1	intron_variant	DET1-like protein (AHRD V1 ***- D0EW63_ORYSI); contains Interpro domain(s) IPR019138 De-etiolated protein 1, Det1	0/0:4:0.250	C	A
Solyc01g056340	Fruit color	det1	intron_variant	DET1-like protein (AHRD V1 ***- D0EW63_ORYSI); contains Interpro domain(s) IPR019138 De-etiolated protein 1, Det1	0/1:4:0.500	G	A
Solyc01g056340	Fruit color	det1	intron_variant	DET1-like protein (AHRD V1 ***- D0EW63_ORYSI); contains Interpro domain(s) IPR019138 De-etiolated protein 1, Det1	0/1:3:0.667	C	A
Solyc01g056340	Fruit color	det1	intron_variant	DET1-like protein (AHRD V1 ***- D0EW63_ORYSI); contains Interpro domain(s) IPR019138 De-etiolated protein 1, Det1	1/1:3:1.000	T	C	049;051;056;057;058;059;060;063;064;065;066;067;069;070;071;072;073;074;
Solyc01g056340	Fruit color	det1	intron_variant	DET1-like protein (AHRD V1 ***- D0EW63_ORYSI); contains Interpro domain(s) IPR019138 De-etiolated protein 1, Det1	0/1:3:0.333	G	A
Solyc01g056340	Fruit color	det1	intron_variant	DET1-like protein (AHRD V1 ***- D0EW63_ORYSI); contains Interpro domain(s) IPR019138 De-etiolated protein 1, Det1	1/1:3:1.000	G	T
Solyc01g056340	Fruit color	det1	intron_variant	DET1-like protein (AHRD V1 ***- D0EW63_ORYSI); contains Interpro domain(s) IPR019138 De-etiolated protein 1, Det1	1/1:3:1.000	G	A
Solyc01g056340	Fruit color	det1	intron_variant	DET1-like protein (AHRD V1 ***- D0EW63_ORYSI); contains Interpro domain(s) IPR019138 De-etiolated protein 1, Det1	0/1:3:0.667	A	G
Solyc01g056340	Fruit color	det1	intron_variant	DET1-like protein (AHRD V1 ***- D0EW63_ORYSI); contains Interpro domain(s) IPR019138 De-etiolated protein 1, Det1	0/1:2:0.500	A	G	025;049;056;057;058;059;060;063;064;065;066;067;069;070;073;074;
Solyc01g056340	Fruit color	det1	intron_variant	DET1-like protein (AHRD V1 ***- D0EW63_ORYSI); contains Interpro domain(s) IPR019138 De-etiolated protein 1, Det1	0/1:2:0.500	C	T	066;070;
Solyc01g056340	Fruit color	det1	intron_variant	DET1-like protein (AHRD V1 ***- D0EW63_ORYSI); contains Interpro domain(s) IPR019138 De-etiolated protein 1, Det1	1/1:2:1.000	A	G
Solyc01g056340	Fruit color	det1	intron_variant	DET1-like protein (AHRD V1 ***- D0EW63_ORYSI); contains Interpro domain(s) IPR019138 De-etiolated protein 1, Det1	1/1:1:1.000	A	G
Solyc01g056340	Fruit color	det1	intron_variant	DET1-like protein (AHRD V1 ***- D0EW63_ORYSI); contains Interpro domain(s) IPR019138 De-etiolated protein 1, Det1	1/1:1:1.000	C	A
Solyc01g056340	Fruit color	det1	intron_variant	DET1-like protein (AHRD V1 ***- D0EW63_ORYSI); contains Interpro domain(s) IPR019138 De-etiolated protein 1, Det1	1/1:1:1.000	A	C
Solyc01g056340	Fruit color	det1	intron_variant	DET1-like protein (AHRD V1 ***- D0EW63_ORYSI); contains Interpro domain(s) IPR019138 De-etiolated protein 1, Det1	1/1:1:1.000	G	A
Solyc01g056340	Fruit color	det1	intron_variant	DET1-like protein (AHRD V1 ***- D0EW63_ORYSI); contains Interpro domain(s) IPR019138 De-etiolated protein 1, Det1	1/1:1:1.000	G	A
Solyc01g056340	Fruit color	det1	intron_variant	DET1-like protein (AHRD V1 ***- D0EW63_ORYSI); contains Interpro domain(s) IPR019138 De-etiolated protein 1, Det1	1/1:1:1.000	G	A	051;067;
Solyc01g056340	Fruit color	det1	intron_variant	DET1-like protein (AHRD V1 ***- D0EW63_ORYSI); contains Interpro domain(s) IPR019138 De-etiolated protein 1, Det1	1/1:1:1.000	A	T
Solyc01g056340	Fruit color	det1	intron_variant	DET1-like protein (AHRD V1 ***- D0EW63_ORYSI); contains Interpro domain(s) IPR019138 De-etiolated protein 1, Det1	1/1:1:1.000	C	T
Solyc01g056340	Fruit color	det1	intron_variant	DET1-like protein (AHRD V1 ***- D0EW63_ORYSI); contains Interpro domain(s) IPR019138 De-etiolated protein 1, Det1	1/1:1:1.000	C	G
Solyc01g056340	Fruit color	det1	intron_variant	DET1-like protein (AHRD V1 ***- D0EW63_ORYSI); contains Interpro domain(s) IPR019138 De-etiolated protein 1, Det1	1/1:1:1.000	T	A	070;
Solyc01g056340	Fruit color	det1	intron_variant	DET1-like protein (AHRD V1 ***- D0EW63_ORYSI); contains Interpro domain(s) IPR019138 De-etiolated protein 1, Det1	1/1:1:1.000	G	A
Solyc01g056340	Fruit color	det1	intron_variant	DET1-like protein (AHRD V1 ***- D0EW63_ORYSI); contains Interpro domain(s) IPR019138 De-etiolated protein 1, Det1	1/1:1:1.000	C	A	066;067;068;069;070;071;072;
Solyc01g056340	Fruit color	det1	intron_variant	DET1-like protein (AHRD V1 ***- D0EW63_ORYSI); contains Interpro domain(s) IPR019138 De-etiolated protein 1, Det1	1/1:1:1.000	A	C	066;067;068;069;070;071;072;
Solyc01g056340	Fruit color	det1	intron_variant	DET1-like protein (AHRD V1 ***- D0EW63_ORYSI); contains Interpro domain(s) IPR019138 De-etiolated protein 1, Det1	1/1:1:1.000	T	C	025;049;056;057;058;059;060;063;064;065;067;069;070;073;074;
Solyc01g056340	Fruit color	det1	intron_variant	DET1-like protein (AHRD V1 ***- D0EW63_ORYSI); contains Interpro domain(s) IPR019138 De-etiolated protein 1, Det1	1/1:1:1.000	T	A
Solyc01g056340	Fruit color	det1	intron_variant	DET1-like protein (AHRD V1 ***- D0EW63_ORYSI); contains Interpro domain(s) IPR019138 De-etiolated protein 1, Det1	1/1:1:1.000	A	T
Solyc01g056340	Fruit color	det1	intron_variant	DET1-like protein (AHRD V1 ***- D0EW63_ORYSI); contains Interpro domain(s) IPR019138 De-etiolated protein 1, Det1	1/1:1:1.000	A	G	067;069;070;073;
Solyc01g056340	Fruit color	det1	intron_variant	DET1-like protein (AHRD V1 ***- D0EW63_ORYSI); contains Interpro domain(s) IPR019138 De-etiolated protein 1, Det1	1/1:1:1.000	T	C
Solyc01g056340	Fruit color	det1	intron_variant	DET1-like protein (AHRD V1 ***- D0EW63_ORYSI); contains Interpro domain(s) IPR019138 De-etiolated protein 1, Det1	1/1:1:1.000	A	T
Solyc01g056340	Fruit color	det1	intron_variant	DET1-like protein (AHRD V1 ***- D0EW63_ORYSI); contains Interpro domain(s) IPR019138 De-etiolated protein 1, Det1	1/1:1:1.000	T	C
Solyc01g056340	Fruit color	det1	intron_variant	DET1-like protein (AHRD V1 ***- D0EW63_ORYSI); contains Interpro domain(s) IPR019138 De-etiolated protein 1, Det1	1/1:1:1.000	T	C
Solyc01g056340	Fruit color	det1	intron_variant	DET1-like protein (AHRD V1 ***- D0EW63_ORYSI); contains Interpro domain(s) IPR019138 De-etiolated protein 1, Det1	1/1:1:1.000	C	T
Solyc01g056340	Fruit color	det1	intron_variant	DET1-like protein (AHRD V1 ***- D0EW63_ORYSI); contains Interpro domain(s) IPR019138 De-etiolated protein 1, Det1	1/1:1:1.000	C	T
Solyc01g056340	Fruit color	det1	intron_variant	DET1-like protein (AHRD V1 ***- D0EW63_ORYSI); contains Interpro domain(s) IPR019138 De-etiolated protein 1, Det1	1/1:1:1.000	C	A
Solyc01g056340	Fruit color	det1	intron_variant	DET1-like protein (AHRD V1 ***- D0EW63_ORYSI); contains Interpro domain(s) IPR019138 De-etiolated protein 1, Det1	0/1:3:0.333	A	C
Solyc01g056340	Fruit color	det1	intron_variant	DET1-like protein (AHRD V1 ***- D0EW63_ORYSI); contains Interpro domain(s) IPR019138 De-etiolated protein 1, Det1	0/1:3:0.333	C	T
Solyc01g056340	Fruit color	det1	intron_variant	DET1-like protein (AHRD V1 ***- D0EW63_ORYSI); contains Interpro domain(s) IPR019138 De-etiolated protein 1, Det1	0/1:3:0.333	T	C
Solyc01g056340	Fruit color	det1	intron_variant	DET1-like protein (AHRD V1 ***- D0EW63_ORYSI); contains Interpro domain(s) IPR019138 De-etiolated protein 1, Det1	0/1:4:0.500	C	A	025;049;051;052;056;057;058;059;060;063;064;065;066;067;068;069;070;071;072;073;074;
Solyc01g056340	Fruit color	det1	intron_variant	DET1-like protein (AHRD V1 ***- D0EW63_ORYSI); contains Interpro domain(s) IPR019138 De-etiolated protein 1, Det1	0/0:5:0.200	T	A
Solyc01g056340	Fruit color	det1	intron_variant	DET1-like protein (AHRD V1 ***- D0EW63_ORYSI); contains Interpro domain(s) IPR019138 De-etiolated protein 1, Det1	0/0:8:0.125	C	T
Solyc01g056340	Fruit color	det1	intron_variant	DET1-like protein (AHRD V1 ***- D0EW63_ORYSI); contains Interpro domain(s) IPR019138 De-etiolated protein 1, Det1	1/1:6:1.000	T	A
Solyc01g056340	Fruit color	det1	intron_variant	DET1-like protein (AHRD V1 ***- D0EW63_ORYSI); contains Interpro domain(s) IPR019138 De-etiolated protein 1, Det1	1/1:2:1.000	G	A	025;049;056;057;058;059;060;063;065;067;069;070;073;074;
Solyc01g056340	Fruit color	det1	intron_variant	DET1-like protein (AHRD V1 ***- D0EW63_ORYSI); contains Interpro domain(s) IPR019138 De-etiolated protein 1, Det1	1/1:2:1.000	C	T	025;049;056;057;058;059;060;063;065;067;069;070;074;
Solyc01g056340	Fruit color	det1	intron_variant	DET1-like protein (AHRD V1 ***- D0EW63_ORYSI); contains Interpro domain(s) IPR019138 De-etiolated protein 1, Det1	1/1:1:1.000	A	C	025;049;058;059;060;063;067;069;070;074;
Solyc01g056340	Fruit color	det1	intron_variant	DET1-like protein (AHRD V1 ***- D0EW63_ORYSI); contains Interpro domain(s) IPR019138 De-etiolated protein 1, Det1	1/1:1:1.000	T	C
Solyc01g056340	Fruit color	det1	intron_variant	DET1-like protein (AHRD V1 ***- D0EW63_ORYSI); contains Interpro domain(s) IPR019138 De-etiolated protein 1, Det1	1/1:1:1.000	T	C	025;051;052;071;073;
Solyc01g056340	Fruit color	det1	intron_variant	DET1-like protein (AHRD V1 ***- D0EW63_ORYSI); contains Interpro domain(s) IPR019138 De-etiolated protein 1, Det1	1/1:2:1.000	A	G	025;051;052;056;057;058;059;064;065;066;067;068;069;070;071;072;073;074;
Solyc01g056340	Fruit color	det1	intron_variant	DET1-like protein (AHRD V1 ***- D0EW63_ORYSI); contains Interpro domain(s) IPR019138 De-etiolated protein 1, Det1	0/1:2:0.500	C	T
Solyc01g056340	Fruit color	det1	intron_variant	DET1-like protein (AHRD V1 ***- D0EW63_ORYSI); contains Interpro domain(s) IPR019138 De-etiolated protein 1, Det1	1/1:2:1.000	C	A
Solyc01g056340	Fruit color	det1	intron_variant	DET1-like protein (AHRD V1 ***- D0EW63_ORYSI); contains Interpro domain(s) IPR019138 De-etiolated protein 1, Det1	0/1:2:0.500	A	G
Solyc01g056340	Fruit color	det1	intron_variant	DET1-like protein (AHRD V1 ***- D0EW63_ORYSI); contains Interpro domain(s) IPR019138 De-etiolated protein 1, Det1	1/1:2:1.000	A	G	025;049;051;052;056;057;058;059;060;063;064;065;066;067;068;069;070;071;072;073;074;
Solyc01g056340	Fruit color	det1	intron_variant	DET1-like protein (AHRD V1 ***- D0EW63_ORYSI); contains Interpro domain(s) IPR019138 De-etiolated protein 1, Det1	1/1:2:1.000	T	G
Solyc01g056340	Fruit color	det1	intron_variant	DET1-like protein (AHRD V1 ***- D0EW63_ORYSI); contains Interpro domain(s) IPR019138 De-etiolated protein 1, Det1	1/1:2:1.000	A	G	025;049;052;056;057;058;059;060;063;064;065;066;067;068;069;070;071;072;073;074;
Solyc01g056340	Fruit color	det1	intron_variant	DET1-like protein (AHRD V1 ***- D0EW63_ORYSI); contains Interpro domain(s) IPR019138 De-etiolated protein 1, Det1	0/1:2:0.500	T	C	051;052;056;057;060;065;066;067;068;069;070;071;072;073;
Solyc01g056340	Fruit color	det1	intron_variant	DET1-like protein (AHRD V1 ***- D0EW63_ORYSI); contains Interpro domain(s) IPR019138 De-etiolated protein 1, Det1	0/1:2:0.500	G	A
Solyc01g056340	Fruit color	det1	intron_variant	DET1-like protein (AHRD V1 ***- D0EW63_ORYSI); contains Interpro domain(s) IPR019138 De-etiolated protein 1, Det1	0/1:2:0.500	T	C	025;049;056;058;059;060;063;064;065;067;069;070;073;074;
Solyc01g056340	Fruit color	det1	intron_variant	DET1-like protein (AHRD V1 ***- D0EW63_ORYSI); contains Interpro domain(s) IPR019138 De-etiolated protein 1, Det1	1/1:1:1.000	A	G	025;049;051;052;056;057;058;059;060;063;064;065;066;067;068;069;070;071;072;073;074;
Solyc01g056340	Fruit color	det1	intron_variant	DET1-like protein (AHRD V1 ***- D0EW63_ORYSI); contains Interpro domain(s) IPR019138 De-etiolated protein 1, Det1	0/1:3:0.333	T	C
Solyc01g056340	Fruit color	det1	intron_variant	DET1-like protein (AHRD V1 ***- D0EW63_ORYSI); contains Interpro domain(s) IPR019138 De-etiolated protein 1, Det1	0/1:3:0.333	C	T
Solyc01g056340	Fruit color	det1	intron_variant	DET1-like protein (AHRD V1 ***- D0EW63_ORYSI); contains Interpro domain(s) IPR019138 De-etiolated protein 1, Det1	1/1:1:1.000	T	C	025;049;051;052;056;057;058;059;060;063;064;065;066;067;068;069;070;071;072;073;074;
Solyc01g056340	Fruit color	det1	intron_variant	DET1-like protein (AHRD V1 ***- D0EW63_ORYSI); contains Interpro domain(s) IPR019138 De-etiolated protein 1, Det1	1/1:1:1.000	C	T	067;070;
Solyc01g056340	Fruit color	det1	intron_variant	DET1-like protein (AHRD V1 ***- D0EW63_ORYSI); contains Interpro domain(s) IPR019138 De-etiolated protein 1, Det1	1/1:1:1.000	T	C
Solyc01g056340	Fruit color	det1	intron_variant	DET1-like protein (AHRD V1 ***- D0EW63_ORYSI); contains Interpro domain(s) IPR019138 De-etiolated protein 1, Det1	1/1:1:1.000	T	C	025;049;051;052;056;057;058;059;060;063;064;065;066;067;068;069;070;071;072;073;074;
Solyc01g056340	Fruit color	det1	intron_variant	DET1-like protein (AHRD V1 ***- D0EW63_ORYSI); contains Interpro domain(s) IPR019138 De-etiolated protein 1, Det1	1/1:1:1.000	C	T	051;052;
Solyc01g056340	Fruit color	det1	intron_variant	DET1-like protein (AHRD V1 ***- D0EW63_ORYSI); contains Interpro domain(s) IPR019138 De-etiolated protein 1, Det1	1/1:1:1.000	A	G	017;023;025;039;042;044;046;047;049;051;052;053;054;055;056;057;058;059;060;063;064;065;066;067;068;069;070;071;072;073;074;103;104;105;
Solyc01g056340	Fruit color	det1	intron_variant	DET1-like protein (AHRD V1 ***- D0EW63_ORYSI); contains Interpro domain(s) IPR019138 De-etiolated protein 1, Det1	1/1:1:1.000	T	A
Solyc01g056340	Fruit color	det1	intron_variant	DET1-like protein (AHRD V1 ***- D0EW63_ORYSI); contains Interpro domain(s) IPR019138 De-etiolated protein 1, Det1	1/1:1:1.000	G	C	067;069;073;
Solyc01g056340	Fruit color	det1	intron_variant	DET1-like protein (AHRD V1 ***- D0EW63_ORYSI); contains Interpro domain(s) IPR019138 De-etiolated protein 1, Det1	1/1:1:1.000	G	A
Solyc01g056340	Fruit color	det1	intron_variant	DET1-like protein (AHRD V1 ***- D0EW63_ORYSI); contains Interpro domain(s) IPR019138 De-etiolated protein 1, Det1	1/1:1:1.000	G	A
Solyc01g056340	Fruit color	det1	intron_variant	DET1-like protein (AHRD V1 ***- D0EW63_ORYSI); contains Interpro domain(s) IPR019138 De-etiolated protein 1, Det1	1/1:1:1.000	A	G
Solyc01g056340	Fruit color	det1	intron_variant	DET1-like protein (AHRD V1 ***- D0EW63_ORYSI); contains Interpro domain(s) IPR019138 De-etiolated protein 1, Det1	1/1:1:1.000	G	A
Solyc01g056340	Fruit color	det1	intron_variant	DET1-like protein (AHRD V1 ***- D0EW63_ORYSI); contains Interpro domain(s) IPR019138 De-etiolated protein 1, Det1	1/1:2:1.000	T	A	025;049;051;052;056;057;058;059;060;063;064;065;066;067;068;069;070;071;072;073;074;
Solyc01g056340	Fruit color	det1	intron_variant	DET1-like protein (AHRD V1 ***- D0EW63_ORYSI); contains Interpro domain(s) IPR019138 De-etiolated protein 1, Det1	1/1:1:1.000	CTT	CTTT	049;051;052;056;057;060;063;064;065;066;067;068;069;070;071;072;073;074;
Solyc01g056340	Fruit color	det1	intron_variant	DET1-like protein (AHRD V1 ***- D0EW63_ORYSI); contains Interpro domain(s) IPR019138 De-etiolated protein 1, Det1	1/1:2:1.000	T	A	025;049;051;052;056;057;058;059;060;063;064;065;066;067;068;069;070;071;072;073;074;
Solyc01g056340	Fruit color	det1	intron_variant	DET1-like protein (AHRD V1 ***- D0EW63_ORYSI); contains Interpro domain(s) IPR019138 De-etiolated protein 1, Det1	1/1:1:1.000	T	A	025;065;073;
Solyc01g056340	Fruit color	det1	intron_variant	DET1-like protein (AHRD V1 ***- D0EW63_ORYSI); contains Interpro domain(s) IPR019138 De-etiolated protein 1, Det1	1/1:1:1.000	T	C
Solyc01g056340	Fruit color	det1	intron_variant	DET1-like protein (AHRD V1 ***- D0EW63_ORYSI); contains Interpro domain(s) IPR019138 De-etiolated protein 1, Det1	1/1:1:1.000	A	T	067;069;
Solyc01g056340	Fruit color	det1	intron_variant	DET1-like protein (AHRD V1 ***- D0EW63_ORYSI); contains Interpro domain(s) IPR019138 De-etiolated protein 1, Det1	1/1:1:1.000	A	G	025;049;051;052;056;057;058;059;060;063;064;065;066;067;068;069;070;071;072;073;074;
Solyc01g056340	Fruit color	det1	splice_region_variant&intron_variant	DET1-like protein (AHRD V1 ***- D0EW63_ORYSI); contains Interpro domain(s) IPR019138 De-etiolated protein 1, Det1	1/1:1:1.000	G	T	025;049;051;052;056;057;058;059;060;063;064;065;066;067;068;069;070;071;072;073;074;
Solyc01g056340	Fruit color	det1	intron_variant	DET1-like protein (AHRD V1 ***- D0EW63_ORYSI); contains Interpro domain(s) IPR019138 De-etiolated protein 1, Det1	1/1:1:1.000	T	G	025;049;051;052;056;057;058;059;060;063;064;065;066;067;068;069;070;071;072;073;
Solyc01g056340	Fruit color	det1	intron_variant	DET1-like protein (AHRD V1 ***- D0EW63_ORYSI); contains Interpro domain(s) IPR019138 De-etiolated protein 1, Det1	1/1:1:1.000	C	G
Solyc01g056340	Fruit color	det1	intron_variant	DET1-like protein (AHRD V1 ***- D0EW63_ORYSI); contains Interpro domain(s) IPR019138 De-etiolated protein 1, Det1	1/1:1:1.000	A	C	025;049;051;052;056;057;058;059;060;063;064;065;066;067;068;069;070;071;072;073;074;
Solyc01g056340	Fruit color	det1	intron_variant	DET1-like protein (AHRD V1 ***- D0EW63_ORYSI); contains Interpro domain(s) IPR019138 De-etiolated protein 1, Det1	1/1:1:1.000	A	T	017;025;039;042;044;046;047;049;051;052;053;054;055;056;057;058;059;060;063;064;065;066;067;068;069;070;071;072;073;074;103;104;105;
Solyc01g056340	Fruit color	det1	missense_variant	DET1-like protein (AHRD V1 ***- D0EW63_ORYSI); contains Interpro domain(s) IPR019138 De-etiolated protein 1, Det1	1/1:1:1.000	C	A
Solyc01g056340	Fruit color	det1	synonymous_variant	DET1-like protein (AHRD V1 ***- D0EW63_ORYSI); contains Interpro domain(s) IPR019138 De-etiolated protein 1, Det1	1/1:1:1.000	A	G	025;049;051;052;056;057;058;059;060;063;064;065;066;067;068;069;070;071;072;073;074;
Solyc01g056340	Fruit color	det1	3_prime_UTR_variant	DET1-like protein (AHRD V1 ***- D0EW63_ORYSI); contains Interpro domain(s) IPR019138 De-etiolated protein 1, Det1	1/1:1:1.000	C	T
Solyc01g056340	Fruit color	det1	3_prime_UTR_variant	DET1-like protein (AHRD V1 ***- D0EW63_ORYSI); contains Interpro domain(s) IPR019138 De-etiolated protein 1, Det1	1/1:1:1.000	G	C
Solyc01g056340	Fruit color	det1	3_prime_UTR_variant	DET1-like protein (AHRD V1 ***- D0EW63_ORYSI); contains Interpro domain(s) IPR019138 De-etiolated protein 1, Det1	1/1:1:1.000	T	C	067;069;
Solyc01g056340	Fruit color	det1	3_prime_UTR_variant	DET1-like protein (AHRD V1 ***- D0EW63_ORYSI); contains Interpro domain(s) IPR019138 De-etiolated protein 1, Det1	1/1:1:1.000	T	C	025;049;051;052;056;057;058;059;060;063;064;065;066;067;068;069;070;071;072;073;074;
Solyc01g056340	Fruit color	det1	3_prime_UTR_variant	DET1-like protein (AHRD V1 ***- D0EW63_ORYSI); contains Interpro domain(s) IPR019138 De-etiolated protein 1, Det1	1/1:1:1.000	T	C	025;049;051;052;056;057;058;059;060;063;064;065;066;067;068;069;070;071;072;073;074;
Solyc01g056340	Fruit color	det1	3_prime_UTR_variant	DET1-like protein (AHRD V1 ***- D0EW63_ORYSI); contains Interpro domain(s) IPR019138 De-etiolated protein 1, Det1	1/1:1:1.000	A	C	025;049;056;057;059;060;064;065;067;069;070;073;074;
Solyc01g056340	Fruit color	det1	3_prime_UTR_variant	DET1-like protein (AHRD V1 ***- D0EW63_ORYSI); contains Interpro domain(s) IPR019138 De-etiolated protein 1, Det1	1/1:1:1.000	C	G
Solyc01g056340	Fruit color	det1	3_prime_UTR_variant	DET1-like protein (AHRD V1 ***- D0EW63_ORYSI); contains Interpro domain(s) IPR019138 De-etiolated protein 1, Det1	1/1:1:1.000	G	T	025;049;051;052;056;057;058;059;060;063;064;065;066;067;068;069;070;071;072;073;074;
Solyc01g056340	Fruit color	det1	3_prime_UTR_variant	DET1-like protein (AHRD V1 ***- D0EW63_ORYSI); contains Interpro domain(s) IPR019138 De-etiolated protein 1, Det1	1/1:1:1.000	T	C	025;049;051;052;056;057;058;059;060;063;064;065;066;067;068;069;070;071;072;073;074;
Solyc01g056340	Fruit color	det1	downstream_gene_variant	DET1-like protein (AHRD V1 ***- D0EW63_ORYSI); contains Interpro domain(s) IPR019138 De-etiolated protein 1, Det1	1/1:2:1.000	C	A	025;049;
Solyc01g056340	Fruit color	det1	downstream_gene_variant	DET1-like protein (AHRD V1 ***- D0EW63_ORYSI); contains Interpro domain(s) IPR019138 De-etiolated protein 1, Det1	1/1:2:1.000	G	A
Solyc01g056340	Fruit color	det1	downstream_gene_variant	DET1-like protein (AHRD V1 ***- D0EW63_ORYSI); contains Interpro domain(s) IPR019138 De-etiolated protein 1, Det1	0/1:2:0.500	G	T
Solyc01g056340	Fruit color	det1	downstream_gene_variant	DET1-like protein (AHRD V1 ***- D0EW63_ORYSI); contains Interpro domain(s) IPR019138 De-etiolated protein 1, Det1	0/1:2:0.500	C	T
Solyc01g056340	Fruit color	det1	downstream_gene_variant	DET1-like protein (AHRD V1 ***- D0EW63_ORYSI); contains Interpro domain(s) IPR019138 De-etiolated protein 1, Det1	1/1:1:1.000	T	C	025;049;051;052;056;057;059;060;063;064;065;066;067;068;069;070;071;072;073;074;
Solyc01g056340	Fruit color	det1	downstream_gene_variant	DET1-like protein (AHRD V1 ***- D0EW63_ORYSI); contains Interpro domain(s) IPR019138 De-etiolated protein 1, Det1	1/1:1:1.000	G	A	025;049;051;052;056;057;059;060;063;064;065;066;067;068;069;070;071;072;073;074;
Solyc01g056340	Fruit color	det1	downstream_gene_variant	DET1-like protein (AHRD V1 ***- D0EW63_ORYSI); contains Interpro domain(s) IPR019138 De-etiolated protein 1, Det1	1/1:1:1.000	G	A	063;
Solyc01g056340	Fruit color	det1	downstream_gene_variant	DET1-like protein (AHRD V1 ***- D0EW63_ORYSI); contains Interpro domain(s) IPR019138 De-etiolated protein 1, Det1	1/1:1:1.000	G	A
Solyc01g056340	Fruit color	det1	downstream_gene_variant	DET1-like protein (AHRD V1 ***- D0EW63_ORYSI); contains Interpro domain(s) IPR019138 De-etiolated protein 1, Det1	1/1:1:1.000	G	A	067;069;
Solyc01g056340	Fruit color	det1	downstream_gene_variant	DET1-like protein (AHRD V1 ***- D0EW63_ORYSI); contains Interpro domain(s) IPR019138 De-etiolated protein 1, Det1	1/1:1:1.000	G	A
Solyc01g056340	Fruit color	det1	downstream_gene_variant	DET1-like protein (AHRD V1 ***- D0EW63_ORYSI); contains Interpro domain(s) IPR019138 De-etiolated protein 1, Det1	1/1:1:1.000	A	C	067;069;
Solyc01g056340	Fruit color	det1	downstream_gene_variant	DET1-like protein (AHRD V1 ***- D0EW63_ORYSI); contains Interpro domain(s) IPR019138 De-etiolated protein 1, Det1	1/1:2:1.000	A	G	025;049;051;052;056;057;058;059;060;063;064;065;066;067;068;069;070;071;072;073;074;
Solyc01g056340	Fruit color	det1	downstream_gene_variant	DET1-like protein (AHRD V1 ***- D0EW63_ORYSI); contains Interpro domain(s) IPR019138 De-etiolated protein 1, Det1	1/1:2:1.000	T	C	017;025;039;042;044;046;047;049;051;052;054;056;057;058;059;060;063;064;065;067;069;070;073;074;103;105;
Solyc01g056340	Fruit color	det1	downstream_gene_variant	DET1-like protein (AHRD V1 ***- D0EW63_ORYSI); contains Interpro domain(s) IPR019138 De-etiolated protein 1, Det1	0/1:2:0.500	T	A
Solyc01g056340	Fruit color	det1	downstream_gene_variant	DET1-like protein (AHRD V1 ***- D0EW63_ORYSI); contains Interpro domain(s) IPR019138 De-etiolated protein 1, Det1	1/1:2:1.000	A	T	056;057;058;060;064;065;066;067;068;069;070;071;073;
Solyc01g056340	Fruit color	det1	downstream_gene_variant	DET1-like protein (AHRD V1 ***- D0EW63_ORYSI); contains Interpro domain(s) IPR019138 De-etiolated protein 1, Det1	2/2:2:1.000	T	G	025;049;051;052;056;057;058;059;060;063;064;065;066;067;068;069;070;071;072;073;074;
Solyc01g056340	Fruit color	det1	downstream_gene_variant	DET1-like protein (AHRD V1 ***- D0EW63_ORYSI); contains Interpro domain(s) IPR019138 De-etiolated protein 1, Det1	2/2:2:1.000	T	A	025;049;051;052;056;057;058;059;060;063;064;065;066;067;068;069;070;071;072;073;074;
Solyc01g056340	Fruit color	det1	downstream_gene_variant	DET1-like protein (AHRD V1 ***- D0EW63_ORYSI); contains Interpro domain(s) IPR019138 De-etiolated protein 1, Det1	1/1:1:1.000	T	G	025;049;051;052;056;057;058;059;060;063;064;065;066;067;068;069;070;071;072;073;074;
Solyc01g056340	Fruit color	det1	downstream_gene_variant	DET1-like protein (AHRD V1 ***- D0EW63_ORYSI); contains Interpro domain(s) IPR019138 De-etiolated protein 1, Det1	1/1:1:1.000	A	T
Solyc01g056340	Fruit color	det1	downstream_gene_variant	DET1-like protein (AHRD V1 ***- D0EW63_ORYSI); contains Interpro domain(s) IPR019138 De-etiolated protein 1, Det1	1/1:1:1.000	C	T	025;049;051;052;056;057;058;060;063;064;065;066;067;068;069;070;071;072;073;074;
Solyc01g056340	Fruit color	det1	downstream_gene_variant	DET1-like protein (AHRD V1 ***- D0EW63_ORYSI); contains Interpro domain(s) IPR019138 De-etiolated protein 1, Det1	1/1:1:1.000	A	G
Solyc01g056340	Fruit color	det1	downstream_gene_variant	DET1-like protein (AHRD V1 ***- D0EW63_ORYSI); contains Interpro domain(s) IPR019138 De-etiolated protein 1, Det1	1/1:1:1.000	A	G
Solyc01g056340	Fruit color	det1	downstream_gene_variant	DET1-like protein (AHRD V1 ***- D0EW63_ORYSI); contains Interpro domain(s) IPR019138 De-etiolated protein 1, Det1	0/1:3:0.333	T	C
Solyc01g056340	Fruit color	det1	downstream_gene_variant	DET1-like protein (AHRD V1 ***- D0EW63_ORYSI); contains Interpro domain(s) IPR019138 De-etiolated protein 1, Det1	0/1:3:0.333	G	A
Solyc01g079620	Fruit color	y	synonymous_variant	Myb 12 transcription factor (AHRD V1 **-- D2EBC3_9SOLN); contains Interpro domain(s) IPR017930 Myb-type HTH DNA-binding domain	1/1:1:1.000	C	T	069;
Solyc01g079620	Fruit color	y	missense_variant	Myb 12 transcription factor (AHRD V1 **-- D2EBC3_9SOLN); contains Interpro domain(s) IPR017930 Myb-type HTH DNA-binding domain	1/1:1:1.000	T	A
Solyc01g079620	Fruit color	y	missense_variant	Myb 12 transcription factor (AHRD V1 **-- D2EBC3_9SOLN); contains Interpro domain(s) IPR017930 Myb-type HTH DNA-binding domain	1/1:1:1.000	A	G
Solyc01g079620	Fruit color	y	missense_variant	Myb 12 transcription factor (AHRD V1 **-- D2EBC3_9SOLN); contains Interpro domain(s) IPR017930 Myb-type HTH DNA-binding domain	1/1:1:1.000	C	G
Solyc01g079620	Fruit color	y	missense_variant	Myb 12 transcription factor (AHRD V1 **-- D2EBC3_9SOLN); contains Interpro domain(s) IPR017930 Myb-type HTH DNA-binding domain	1/1:1:1.000	A	G
Solyc01g079620	Fruit color	y	missense_variant	Myb 12 transcription factor (AHRD V1 **-- D2EBC3_9SOLN); contains Interpro domain(s) IPR017930 Myb-type HTH DNA-binding domain	1/1:1:1.000	A	G	017;025;037;039;042;044;046;047;049;051;052;053;054;056;057;058;059;060;063;064;065;066;067;068;069;070;071;072;073;074;103;104;105;
Solyc01g079620	Fruit color	y	synonymous_variant	Myb 12 transcription factor (AHRD V1 **-- D2EBC3_9SOLN); contains Interpro domain(s) IPR017930 Myb-type HTH DNA-binding domain	1/1:1:1.000	A	C	017;025;037;039;042;044;046;047;049;051;052;053;054;056;057;058;059;060;063;064;065;066;067;068;069;070;071;072;073;074;103;104;105;
Solyc01g079620	Fruit color	y	missense_variant	Myb 12 transcription factor (AHRD V1 **-- D2EBC3_9SOLN); contains Interpro domain(s) IPR017930 Myb-type HTH DNA-binding domain	1/1:1:1.000	C	A
Solyc01g079620	Fruit color	y	missense_variant	Myb 12 transcription factor (AHRD V1 **-- D2EBC3_9SOLN); contains Interpro domain(s) IPR017930 Myb-type HTH DNA-binding domain	1/1:1:1.000	G	T
Solyc01g079620	Fruit color	y	downstream_gene_variant	Myb 12 transcription factor (AHRD V1 **-- D2EBC3_9SOLN); contains Interpro domain(s) IPR017930 Myb-type HTH DNA-binding domain	1/1:1:1.000	G	T
Solyc01g079620	Fruit color	y	downstream_gene_variant	Myb 12 transcription factor (AHRD V1 **-- D2EBC3_9SOLN); contains Interpro domain(s) IPR017930 Myb-type HTH DNA-binding domain	1/1:1:1.000	A	G
Solyc01g079620	Fruit color	y	downstream_gene_variant	Myb 12 transcription factor (AHRD V1 **-- D2EBC3_9SOLN); contains Interpro domain(s) IPR017930 Myb-type HTH DNA-binding domain	1/1:1:1.000	G	A
Solyc01g079620	Fruit color	y	downstream_gene_variant	Myb 12 transcription factor (AHRD V1 **-- D2EBC3_9SOLN); contains Interpro domain(s) IPR017930 Myb-type HTH DNA-binding domain	1/1:1:1.000	T	A
Solyc01g097810	Fruit color	zds	downstream_gene_variant	Zeta-carotene desaturase	1/1:1:1.000	A	T	016;017;042;044;045;046;047;049;054;060;064;103;
Solyc01g097810	Fruit color	zds	downstream_gene_variant	Zeta-carotene desaturase	1/1:1:1.000	T	C
Solyc01g097810	Fruit color	zds	downstream_gene_variant	Zeta-carotene desaturase	1/1:1:1.000	T	A
Solyc01g097810	Fruit color	zds	downstream_gene_variant	Zeta-carotene desaturase	1/1:1:1.000	A	G
Solyc01g097810	Fruit color	zds	intron_variant	Zeta-carotene desaturase	1/1:1:1.000	A	T	063;066;067;068;069;070;071;072;
Solyc01g097810	Fruit color	zds	intron_variant	Zeta-carotene desaturase	1/1:1:1.000	A	G
Solyc01g097810	Fruit color	zds	intron_variant	Zeta-carotene desaturase	1/1:1:1.000	G	A
Solyc01g097810	Fruit color	zds	intron_variant	Zeta-carotene desaturase	1/1:1:1.000	T	C
Solyc01g097810	Fruit color	zds	intron_variant	Zeta-carotene desaturase	1/1:1:1.000	T	C
Solyc01g097810	Fruit color	zds	intron_variant	Zeta-carotene desaturase	1/1:1:1.000	A	G	016;017;025;044;049;051;052;054;056;057;059;060;063;064;065;066;067;068;069;070;071;072;073;074;
Solyc01g097810	Fruit color	zds	intron_variant	Zeta-carotene desaturase	1/1:1:1.000	A	G	016;017;025;044;049;051;052;054;056;057;058;059;060;063;064;065;066;067;068;069;070;071;072;073;074;
Solyc01g097810	Fruit color	zds	intron_variant	Zeta-carotene desaturase	1/1:1:1.000	C	T
Solyc01g097810	Fruit color	zds	intron_variant	Zeta-carotene desaturase	1/1:1:1.000	A	C
Solyc01g097810	Fruit color	zds	intron_variant	Zeta-carotene desaturase	1/1:1:1.000	C	T	051;052;
Solyc01g097810	Fruit color	zds	intron_variant	Zeta-carotene desaturase	1/1:1:1.000	C	T
Solyc01g097810	Fruit color	zds	synonymous_variant	Zeta-carotene desaturase	1/1:1:1.000	T	C
Solyc01g097810	Fruit color	zds	intron_variant	Zeta-carotene desaturase	1/1:2:1.000	C	G
Solyc01g097810	Fruit color	zds	intron_variant	Zeta-carotene desaturase	1/1:1:1.000	A	C
Solyc01g097810	Fruit color	zds	intron_variant	Zeta-carotene desaturase	1/1:1:1.000	T	G
Solyc01g097810	Fruit color	zds	intron_variant	Zeta-carotene desaturase	1/1:1:1.000	G	C
Solyc01g097810	Fruit color	zds	intron_variant	Zeta-carotene desaturase	1/1:1:1.000	A	T
Solyc01g097810	Fruit color	zds	synonymous_variant	Zeta-carotene desaturase	1/1:1:1.000	G	C	063;
Solyc01g097810	Fruit color	zds	synonymous_variant	Zeta-carotene desaturase	1/1:1:1.000	T	A	016;017;025;044;049;051;052;054;060;063;064;065;066;067;068;069;070;071;072;073;074;
Solyc01g097810	Fruit color	zds	intron_variant	Zeta-carotene desaturase	1/1:1:1.000	T	C	064;
Solyc01g097810	Fruit color	zds	intron_variant	Zeta-carotene desaturase	1/1:1:1.000	G	C
Solyc01g097810	Fruit color	zds	intron_variant	Zeta-carotene desaturase	1/1:1:1.000	G	A
Solyc01g097810	Fruit color	zds	splice_region_variant&intron_variant	Zeta-carotene desaturase	1/1:1:1.000	T	C	016;017;025;037;039;042;044;045;046;047;049;051;052;053;054;055;056;057;058;059;060;063;064;065;066;067;068;069;070;071;072;073;074;103;104;105;
Solyc01g097810	Fruit color	zds	synonymous_variant	Zeta-carotene desaturase	1/1:1:1.000	T	G
Solyc01g097810	Fruit color	zds	intron_variant	Zeta-carotene desaturase	1/1:1:1.000	G	A	016;017;025;044;049;051;052;054;060;063;064;065;066;067;068;069;070;071;072;073;074;
Solyc01g097810	Fruit color	zds	intron_variant	Zeta-carotene desaturase	1/1:1:1.000	A	C
Solyc01g097810	Fruit color	zds	intron_variant	Zeta-carotene desaturase	1/1:1:1.000	C	T
Solyc01g097810	Fruit color	zds	intron_variant	Zeta-carotene desaturase	1/1:2:1.000	C	G
Solyc01g097810	Fruit color	zds	intron_variant	Zeta-carotene desaturase	0/1:3:0.667	G	T
Solyc01g097810	Fruit color	zds	intron_variant	Zeta-carotene desaturase	0/1:2:0.500	A	G
Solyc01g097810	Fruit color	zds	intron_variant	Zeta-carotene desaturase	1/1:2:1.000	C	T
Solyc01g097810	Fruit color	zds	intron_variant	Zeta-carotene desaturase	1/1:2:1.000	T	C
Solyc01g097810	Fruit color	zds	intron_variant	Zeta-carotene desaturase	1/1:2:1.000	C	T
Solyc01g097810	Fruit color	zds	intron_variant	Zeta-carotene desaturase	1/1:1:1.000	A	G	016;017;025;044;049;051;052;054;056;057;059;063;065;066;067;068;069;070;071;072;073;
Solyc01g097810	Fruit color	zds	intron_variant	Zeta-carotene desaturase	1/1:1:1.000	T	C
Solyc01g097810	Fruit color	zds	intron_variant	Zeta-carotene desaturase	1/1:1:1.000	G	C	016;017;025;044;049;051;052;054;056;057;058;059;060;063;064;065;066;067;068;069;070;071;072;073;074;
Solyc01g097810	Fruit color	zds	intron_variant	Zeta-carotene desaturase	1/1:1:1.000	C	G	049;066;067;068;069;070;071;072;
Solyc01g097810	Fruit color	zds	intron_variant	Zeta-carotene desaturase	1/1:1:1.000	T	C
Solyc01g097810	Fruit color	zds	intron_variant	Zeta-carotene desaturase	1/1:1:1.000	C	T
Solyc01g097810	Fruit color	zds	intron_variant	Zeta-carotene desaturase	1/1:1:1.000	A	C	049;066;067;068;069;070;071;072;
Solyc01g097810	Fruit color	zds	intron_variant	Zeta-carotene desaturase	1/1:1:1.000	A	C
Solyc01g097810	Fruit color	zds	intron_variant	Zeta-carotene desaturase	1/1:1:1.000	A	G
Solyc01g097810	Fruit color	zds	splice_region_variant&synonymous_variant	Zeta-carotene desaturase	1/1:1:1.000	T	C
Solyc01g097810	Fruit color	zds	intron_variant	Zeta-carotene desaturase	1/1:1:1.000	T	C	016;017;025;044;049;051;052;054;060;063;064;065;066;067;068;069;070;071;072;073;074;
Solyc01g097810	Fruit color	zds	intron_variant	Zeta-carotene desaturase	1/1:1:1.000	G	A	074;
Solyc01g097810	Fruit color	zds	intron_variant	Zeta-carotene desaturase	1/1:1:1.000	G	A	049;066;067;068;069;070;071;072;
Solyc01g097810	Fruit color	zds	intron_variant	Zeta-carotene desaturase	1/1:1:1.000	T	A
Solyc01g097810	Fruit color	zds	intron_variant	Zeta-carotene desaturase	1/1:2:1.000	A	G
Solyc01g097810	Fruit color	zds	intron_variant	Zeta-carotene desaturase	1/1:2:1.000	G	A
Solyc01g097810	Fruit color	zds	intron_variant	Zeta-carotene desaturase	1/1:2:1.000	C	G	060;063;064;
Solyc01g097810	Fruit color	zds	intron_variant	Zeta-carotene desaturase	0/1:2:0.500	A	G
Solyc01g097810	Fruit color	zds	intron_variant	Zeta-carotene desaturase	1/1:1:1.000	C	T
Solyc01g097810	Fruit color	zds	intron_variant	Zeta-carotene desaturase	1/1:1:1.000	A	C
Solyc01g097810	Fruit color	zds	intron_variant	Zeta-carotene desaturase	1/1:1:1.000	T	A
Solyc01g097810	Fruit color	zds	intron_variant	Zeta-carotene desaturase	1/1:1:1.000	C	T
Solyc01g097810	Fruit color	zds	intron_variant	Zeta-carotene desaturase	1/1:1:1.000	A	G	016;017;025;044;051;052;054;060;063;064;065;066;068;071;072;073;074;
Solyc01g097810	Fruit color	zds	intron_variant	Zeta-carotene desaturase	1/1:1:1.000	A	C
Solyc01g097810	Fruit color	zds	intron_variant	Zeta-carotene desaturase	1/1:1:1.000	T	C
Solyc01g097810	Fruit color	zds	intron_variant	Zeta-carotene desaturase	1/1:2:1.000	CTTT	CTTTT	016;017;025;037;039;042;044;045;046;047;051;052;053;054;055;056;057;058;059;060;063;064;065;066;067;068;069;070;071;072;073;074;103;104;105;
Solyc01g097810	Fruit color	zds	intron_variant	Zeta-carotene desaturase	1/1:2:1.000	A	G
Solyc01g097810	Fruit color	zds	intron_variant	Zeta-carotene desaturase	1/1:1:1.000	A	T
Solyc01g097810	Fruit color	zds	intron_variant	Zeta-carotene desaturase	1/1:1:1.000	T	G
Solyc01g097810	Fruit color	zds	intron_variant	Zeta-carotene desaturase	1/1:1:1.000	A	T	025;049;051;052;058;060;063;064;065;066;067;068;069;070;071;072;073;074;
Solyc01g097810	Fruit color	zds	intron_variant	Zeta-carotene desaturase	1/1:1:1.000	T	C
Solyc01g097810	Fruit color	zds	intron_variant	Zeta-carotene desaturase	1/1:1:1.000	G	C	068;071;
Solyc01g097810	Fruit color	zds	intron_variant	Zeta-carotene desaturase	1/1:1:1.000	G	A	025;049;051;052;056;057;058;059;060;063;064;065;066;067;068;069;070;071;072;073;074;
Solyc01g097810	Fruit color	zds	intron_variant	Zeta-carotene desaturase	1/1:1:1.000	A	G
Solyc01g097810	Fruit color	zds	intron_variant	Zeta-carotene desaturase	1/1:1:1.000	G	A	025;049;051;052;058;060;063;064;065;066;067;068;069;070;071;072;073;074;
Solyc01g097810	Fruit color	zds	intron_variant	Zeta-carotene desaturase	1/1:1:1.000	A	T
Solyc01g097810	Fruit color	zds	intron_variant	Zeta-carotene desaturase	1/1:1:1.000	A	C
Solyc01g097810	Fruit color	zds	intron_variant	Zeta-carotene desaturase	1/1:1:1.000	T	A
Solyc01g097810	Fruit color	zds	intron_variant	Zeta-carotene desaturase	1/1:1:1.000	T	G
Solyc01g097810	Fruit color	zds	intron_variant	Zeta-carotene desaturase	1/1:1:1.000	G	A
Solyc01g097810	Fruit color	zds	intron_variant	Zeta-carotene desaturase	1/1:1:1.000	A	C
Solyc01g097810	Fruit color	zds	intron_variant	Zeta-carotene desaturase	1/1:1:1.000	C	A
Solyc01g097810	Fruit color	zds	intron_variant	Zeta-carotene desaturase	1/1:1:1.000	G	A	025;049;051;052;056;057;058;059;060;063;064;065;066;067;068;069;070;071;072;073;074;
Solyc01g097810	Fruit color	zds	intron_variant	Zeta-carotene desaturase	1/1:1:1.000	A	G	025;049;063;
Solyc01g097810	Fruit color	zds	intron_variant	Zeta-carotene desaturase	1/1:1:1.000	G	A
Solyc01g097810	Fruit color	zds	intron_variant	Zeta-carotene desaturase	1/1:1:1.000	C	G
Solyc01g097810	Fruit color	zds	intron_variant	Zeta-carotene desaturase	1/1:1:1.000	A	C	025;051;052;056;057;058;059;063;066;067;068;069;071;072;073;
Solyc01g097810	Fruit color	zds	upstream_gene_variant	Zeta-carotene desaturase	1/1:1:1.000	G	A
Solyc01g097810	Fruit color	zds	upstream_gene_variant	Zeta-carotene desaturase	1/1:1:1.000	T	C
Solyc01g097810	Fruit color	zds	upstream_gene_variant	Zeta-carotene desaturase	1/1:1:1.000	A	T
Solyc01g097810	Fruit color	zds	upstream_gene_variant	Zeta-carotene desaturase	1/1:1:1.000	G	A
Solyc01g097810	Fruit color	zds	upstream_gene_variant	Zeta-carotene desaturase	1/1:1:1.000	T	C
Solyc01g097810	Fruit color	zds	upstream_gene_variant	Zeta-carotene desaturase	1/1:1:1.000	T	C
Solyc01g104340	Fruit color	Gr	upstream_gene_variant	ethylene signaling	1/1:1:1.000	C	G
Solyc01g104340	Fruit color	Gr	upstream_gene_variant	ethylene signaling	1/1:1:1.000	G	A
Solyc01g104340	Fruit color	Gr	upstream_gene_variant	ethylene signaling	1/1:1:1.000	A	G	065;
Solyc01g104340	Fruit color	Gr	upstream_gene_variant	ethylene signaling	1/1:1:1.000	C	T
Solyc01g104340	Fruit color	Gr	upstream_gene_variant	ethylene signaling	1/1:1:1.000	T	A
Solyc01g104340	Fruit color	Gr	upstream_gene_variant	ethylene signaling	1/1:1:1.000	T	C
Solyc01g104340	Fruit color	Gr	upstream_gene_variant	ethylene signaling	1/1:1:1.000	G	A
Solyc01g104340	Fruit color	Gr	upstream_gene_variant	ethylene signaling	1/1:1:1.000	A	G	025;049;051;052;056;057;058;059;060;063;064;065;066;067;068;069;070;071;072;073;074;
Solyc01g104340	Fruit color	Gr	upstream_gene_variant	ethylene signaling	1/1:1:1.000	A	T
Solyc01g104340	Fruit color	Gr	upstream_gene_variant	ethylene signaling	1/1:1:1.000	T	C
Solyc01g104340	Fruit color	Gr	upstream_gene_variant	ethylene signaling	1/1:1:1.000	C	T	025;049;051;052;056;057;058;059;060;063;064;065;073;074;
Solyc01g104340	Fruit color	Gr	upstream_gene_variant	ethylene signaling	1/1:2:1.000	C	T
Solyc01g104340	Fruit color	Gr	upstream_gene_variant	ethylene signaling	1/1:2:1.000	T	A
Solyc01g104340	Fruit color	Gr	upstream_gene_variant	ethylene signaling	1/1:2:1.000	T	C
Solyc01g104340	Fruit color	Gr	upstream_gene_variant	ethylene signaling	1/1:2:1.000	A	T
Solyc01g104340	Fruit color	Gr	upstream_gene_variant	ethylene signaling	1/1:1:1.000	C	T	070;
Solyc01g104340	Fruit color	Gr	synonymous_variant	ethylene signaling	1/1:1:1.000	G	T
Solyc01g104340	Fruit color	Gr	missense_variant	ethylene signaling	1/1:1:1.000	A	T
Solyc01g104340	Fruit color	Gr	missense_variant	ethylene signaling	1/1:1:1.000	T	G
Solyc01g104340	Fruit color	Gr	synonymous_variant	ethylene signaling	1/1:1:1.000	G	A
Solyc01g104340	Fruit color	Gr	missense_variant	ethylene signaling	1/1:1:1.000	G	A
Solyc01g104340	Fruit color	Gr	synonymous_variant	ethylene signaling	0/1:2:0.500	G	A
Solyc01g104340	Fruit color	Gr	missense_variant	ethylene signaling	1/1:1:1.000	A	C	003;007;016;017;025;037;039;042;044;045;046;047;049;051;052;053;054;055;056;057;058;059;060;063;064;065;066;067;068;069;070;071;072;073;074;103;104;105;
Solyc01g104340	Fruit color	Gr	missense_variant	ethylene signaling	1/1:1:1.000	G	C
Solyc01g104340	Fruit color	Gr	downstream_gene_variant	ethylene signaling	1/1:1:1.000	T	A	049;051;052;056;057;058;059;074;
Solyc01g104340	Fruit color	Gr	downstream_gene_variant	ethylene signaling	1/1:1:1.000	C	A
Solyc02g090890	Fruit color	zep	downstream_gene_variant	zeaxanthin epoxidase	1/1:1:1.000	C	A
Solyc02g090890	Fruit color	zep	downstream_gene_variant	zeaxanthin epoxidase	1/1:1:1.000	T	G	025;049;051;052;056;057;058;059;060;064;065;066;068;070;071;072;073;074;
Solyc02g090890	Fruit color	zep	downstream_gene_variant	zeaxanthin epoxidase	1/1:1:1.000	C	T	060;
Solyc02g090890	Fruit color	zep	downstream_gene_variant	zeaxanthin epoxidase	1/1:1:1.000	G	A	060;074;
Solyc02g090890	Fruit color	zep	downstream_gene_variant	zeaxanthin epoxidase	1/1:1:1.000	C	T	025;049;051;052;056;057;058;059;060;063;064;065;066;067;068;069;070;071;072;073;074;
Solyc02g090890	Fruit color	zep	downstream_gene_variant	zeaxanthin epoxidase	1/1:1:1.000	T	G
Solyc02g090890	Fruit color	zep	downstream_gene_variant	zeaxanthin epoxidase	1/1:1:1.000	G	A
Solyc02g090890	Fruit color	zep	downstream_gene_variant	zeaxanthin epoxidase	1/1:1:1.000	C	T
Solyc02g090890	Fruit color	zep	downstream_gene_variant	zeaxanthin epoxidase	1/1:1:1.000	G	C	025;049;051;052;056;057;058;059;060;063;064;065;066;067;068;069;070;071;072;073;074;
Solyc02g090890	Fruit color	zep	downstream_gene_variant	zeaxanthin epoxidase	1/1:1:1.000	C	T	074;
Solyc02g090890	Fruit color	zep	downstream_gene_variant	zeaxanthin epoxidase	1/1:1:1.000	T	C
Solyc02g090890	Fruit color	zep	downstream_gene_variant	zeaxanthin epoxidase	1/1:1:1.000	T	C	025;051;052;056;057;058;059;063;064;065;073;
Solyc02g090890	Fruit color	zep	downstream_gene_variant	zeaxanthin epoxidase	1/1:1:1.000	C	A	025;049;051;052;056;057;058;059;060;063;064;065;066;068;070;071;072;073;074;
Solyc02g090890	Fruit color	zep	downstream_gene_variant	zeaxanthin epoxidase	1/1:1:1.000	C	A
Solyc02g090890	Fruit color	zep	downstream_gene_variant	zeaxanthin epoxidase	1/1:1:1.000	G	A
Solyc02g090890	Fruit color	zep	downstream_gene_variant	zeaxanthin epoxidase	1/1:1:1.000	A	G
Solyc02g090890	Fruit color	zep	3_prime_UTR_variant	zeaxanthin epoxidase	1/1:1:1.000	T	C	016;025;029;037;042;044;045;046;047;049;051;052;053;054;055;056;057;058;059;060;063;064;065;066;067;068;069;070;071;072;073;074;103;104;105;
Solyc02g090890	Fruit color	zep	missense_variant	zeaxanthin epoxidase	1/1:2:1.000	T	C	016;025;029;037;042;044;045;046;047;049;051;052;054;056;057;058;059;060;063;064;065;066;067;068;069;070;071;072;073;074;103;105;
Solyc02g090890	Fruit color	zep	synonymous_variant	zeaxanthin epoxidase	0/1:3:0.667	T	A
Solyc02g090890	Fruit color	zep	synonymous_variant	zeaxanthin epoxidase	1/1:2:1.000	G	A	065;066;067;068;069;071;072;
Solyc02g090890	Fruit color	zep	missense_variant	zeaxanthin epoxidase	1/1:2:1.000	A	T
Solyc02g090890	Fruit color	zep	missense_variant	zeaxanthin epoxidase	1/1:2:1.000	A	G	025;049;051;052;056;057;058;059;060;063;064;065;066;067;068;069;070;071;072;073;074;
Solyc02g090890	Fruit color	zep	synonymous_variant	zeaxanthin epoxidase	1/1:2:1.000	T	A
Solyc02g090890	Fruit color	zep	synonymous_variant	zeaxanthin epoxidase	1/1:2:1.000	T	C
Solyc02g090890	Fruit color	zep	missense_variant	zeaxanthin epoxidase	1/1:1:1.000	A	T
Solyc02g090890	Fruit color	zep	intron_variant	zeaxanthin epoxidase	1/1:1:1.000	A	C
Solyc02g090890	Fruit color	zep	intron_variant	zeaxanthin epoxidase	1/1:1:1.000	G	A	025;049;060;063;064;065;066;067;068;069;070;071;072;073;074;
Solyc02g090890	Fruit color	zep	intron_variant	zeaxanthin epoxidase	1/1:1:1.000	C	T	025;049;060;063;064;065;066;067;068;069;070;071;072;073;074;
Solyc02g090890	Fruit color	zep	intron_variant	zeaxanthin epoxidase	1/1:1:1.000	C	T
Solyc02g090890	Fruit color	zep	intron_variant	zeaxanthin epoxidase	1/1:1:1.000	T	C
Solyc02g090890	Fruit color	zep	synonymous_variant	zeaxanthin epoxidase	1/1:1:1.000	G	T
Solyc02g090890	Fruit color	zep	intron_variant	zeaxanthin epoxidase	1/1:1:1.000	G	C
Solyc02g090890	Fruit color	zep	intron_variant	zeaxanthin epoxidase	1/1:1:1.000	G	C	025;049;060;064;065;066;067;068;069;070;071;072;073;074;
Solyc02g090890	Fruit color	zep	intron_variant	zeaxanthin epoxidase	1/1:1:1.000	C	T
Solyc02g090890	Fruit color	zep	synonymous_variant	zeaxanthin epoxidase	1/1:1:1.000	A	G
Solyc02g090890	Fruit color	zep	synonymous_variant	zeaxanthin epoxidase	1/1:1:1.000	A	G
Solyc02g090890	Fruit color	zep	synonymous_variant	zeaxanthin epoxidase	1/1:1:1.000	T	G
Solyc02g090890	Fruit color	zep	intron_variant	zeaxanthin epoxidase	1/1:1:1.000	A	G	066;067;068;069;070;071;072;
Solyc02g090890	Fruit color	zep	intron_variant	zeaxanthin epoxidase	1/1:2:1.000	T	C
Solyc02g090890	Fruit color	zep	synonymous_variant	zeaxanthin epoxidase	1/1:1:1.000	A	G	016;025;029;037;042;044;045;046;047;049;051;052;053;054;055;056;057;058;059;060;063;064;065;066;067;068;069;070;071;072;073;074;103;104;105;
Solyc02g090890	Fruit color	zep	missense_variant	zeaxanthin epoxidase	1/1:2:1.000	A	T
Solyc02g090890	Fruit color	zep	synonymous_variant	zeaxanthin epoxidase	1/1:2:1.000	T	C	025;049;064;065;066;067;068;069;070;071;072;073;074;
Solyc02g090890	Fruit color	zep	synonymous_variant	zeaxanthin epoxidase	1/1:1:1.000	T	A
Solyc02g090890	Fruit color	zep	upstream_gene_variant	zeaxanthin epoxidase	1/1:1:1.000	C	T
Solyc02g090890	Fruit color	zep	upstream_gene_variant	zeaxanthin epoxidase	1/1:1:1.000	G	C
Solyc02g090890	Fruit color	zep	upstream_gene_variant	zeaxanthin epoxidase	1/1:1:1.000	G	T
Solyc02g090890	Fruit color	zep	upstream_gene_variant	zeaxanthin epoxidase	1/1:1:1.000	A	C
Solyc03g031860	Fruit color	psy1	upstream_gene_variant	phytoene synthase	1/1:1:1.000	C	T
Solyc03g031860	Fruit color	psy1	upstream_gene_variant	phytoene synthase	1/1:1:1.000	A	G
Solyc03g031860	Fruit color	psy1	upstream_gene_variant	phytoene synthase	1/1:1:1.000	T	C
Solyc03g031860	Fruit color	psy1	upstream_gene_variant	phytoene synthase	1/1:1:1.000	C	T	051;052;056;057;059;
Solyc03g031860	Fruit color	psy1	upstream_gene_variant	phytoene synthase	1/1:1:1.000	T	C
Solyc03g031860	Fruit color	psy1	upstream_gene_variant	phytoene synthase	1/1:1:1.000	A	T
Solyc03g031860	Fruit color	psy1	upstream_gene_variant	phytoene synthase	1/1:1:1.000	T	C	025;037;049;053;055;058;060;063;064;065;066;067;068;069;070;071;072;073;074;104;
Solyc03g031860	Fruit color	psy1	upstream_gene_variant	phytoene synthase	1/1:1:1.000	T	C
Solyc03g031860	Fruit color	psy1	upstream_gene_variant	phytoene synthase	1/1:1:1.000	T	C	051;052;056;057;058;059;066;067;068;069;070;071;072;
Solyc03g031860	Fruit color	psy1	upstream_gene_variant	phytoene synthase	1/1:1:1.000	A	G	058;067;069;070;
Solyc03g031860	Fruit color	psy1	upstream_gene_variant	phytoene synthase	1/1:1:1.000	G	A
Solyc03g031860	Fruit color	psy1	upstream_gene_variant	phytoene synthase	1/1:1:1.000	G	A	049;058;064;065;068;
Solyc03g031860	Fruit color	psy1	upstream_gene_variant	phytoene synthase	1/1:1:1.000	C	T
Solyc03g031860	Fruit color	psy1	upstream_gene_variant	phytoene synthase	1/1:1:1.000	A	C
Solyc03g031860	Fruit color	psy1	upstream_gene_variant	phytoene synthase	1/1:1:1.000	A	C
Solyc03g031860	Fruit color	psy1	upstream_gene_variant	phytoene synthase	1/1:1:1.000	C	T
Solyc03g031860	Fruit color	psy1	intron_variant	phytoene synthase	1/1:1:1.000	T	A
Solyc03g031860	Fruit color	psy1	intron_variant	phytoene synthase	1/1:1:1.000	T	C
Solyc03g031860	Fruit color	psy1	intron_variant	phytoene synthase	1/1:1:1.000	T	A
Solyc03g031860	Fruit color	psy1	intron_variant	phytoene synthase	1/1:1:1.000	C	T
Solyc03g031860	Fruit color	psy1	intron_variant	phytoene synthase	1/1:1:1.000	T	C
Solyc03g031860	Fruit color	psy1	intron_variant	phytoene synthase	1/1:1:1.000	T	C
Solyc03g031860	Fruit color	psy1	intron_variant	phytoene synthase	1/1:2:1.000	A	T
Solyc03g031860	Fruit color	psy1	synonymous_variant	phytoene synthase	1/1:1:1.000	A	G	025;049;051;052;056;057;059;060;063;064;066;067;068;069;070;071;072;073;074;
Solyc03g031860	Fruit color	psy1	synonymous_variant	phytoene synthase	1/1:1:1.000	A	G	025;049;051;052;056;057;059;060;064;066;067;068;069;070;071;072;074;
Solyc03g031860	Fruit color	psy1	synonymous_variant	phytoene synthase	1/1:1:1.000	C	T	051;052;056;057;059;
Solyc03g031860	Fruit color	psy1	synonymous_variant	phytoene synthase	1/1:1:1.000	C	A
Solyc03g031860	Fruit color	psy1	missense_variant	phytoene synthase	1/1:1:1.000	A	G
Solyc03g031860	Fruit color	psy1	synonymous_variant	phytoene synthase	1/1:1:1.000	G	A
Solyc03g031920	Fruit color	yellow stripe	downstream_gene_variant	Yellow stripe-like protein 2.1 (Fragment) (AHRD V1 ***- B4ZYE4_BRAJU); contains Interpro domain(s) IPR004813 Oligopeptide transporter OPT superfamily	1/1:1:1.000	T	C
Solyc03g031920	Fruit color	yellow stripe	downstream_gene_variant	Yellow stripe-like protein 2.1 (Fragment) (AHRD V1 ***- B4ZYE4_BRAJU); contains Interpro domain(s) IPR004813 Oligopeptide transporter OPT superfamily	1/1:1:1.000	T	C
Solyc03g031920	Fruit color	yellow stripe	downstream_gene_variant	Yellow stripe-like protein 2.1 (Fragment) (AHRD V1 ***- B4ZYE4_BRAJU); contains Interpro domain(s) IPR004813 Oligopeptide transporter OPT superfamily	1/1:1:1.000	A	C
Solyc03g031920	Fruit color	yellow stripe	downstream_gene_variant	Yellow stripe-like protein 2.1 (Fragment) (AHRD V1 ***- B4ZYE4_BRAJU); contains Interpro domain(s) IPR004813 Oligopeptide transporter OPT superfamily	1/1:1:1.000	A	T
Solyc03g031920	Fruit color	yellow stripe	downstream_gene_variant	Yellow stripe-like protein 2.1 (Fragment) (AHRD V1 ***- B4ZYE4_BRAJU); contains Interpro domain(s) IPR004813 Oligopeptide transporter OPT superfamily	1/1:1:1.000	A	G
Solyc03g031920	Fruit color	yellow stripe	downstream_gene_variant	Yellow stripe-like protein 2.1 (Fragment) (AHRD V1 ***- B4ZYE4_BRAJU); contains Interpro domain(s) IPR004813 Oligopeptide transporter OPT superfamily	1/1:1:1.000	T	C
Solyc03g031920	Fruit color	yellow stripe	downstream_gene_variant	Yellow stripe-like protein 2.1 (Fragment) (AHRD V1 ***- B4ZYE4_BRAJU); contains Interpro domain(s) IPR004813 Oligopeptide transporter OPT superfamily	1/1:2:1.000	TTTAT	TT
Solyc03g031920	Fruit color	yellow stripe	missense_variant	Yellow stripe-like protein 2.1 (Fragment) (AHRD V1 ***- B4ZYE4_BRAJU); contains Interpro domain(s) IPR004813 Oligopeptide transporter OPT superfamily	1/1:1:1.000	T	C
Solyc03g031920	Fruit color	yellow stripe	synonymous_variant	Yellow stripe-like protein 2.1 (Fragment) (AHRD V1 ***- B4ZYE4_BRAJU); contains Interpro domain(s) IPR004813 Oligopeptide transporter OPT superfamily	1/1:1:1.000	T	C
Solyc03g031920	Fruit color	yellow stripe	synonymous_variant	Yellow stripe-like protein 2.1 (Fragment) (AHRD V1 ***- B4ZYE4_BRAJU); contains Interpro domain(s) IPR004813 Oligopeptide transporter OPT superfamily	1/1:1:1.000	A	C
Solyc03g031920	Fruit color	yellow stripe	synonymous_variant	Yellow stripe-like protein 2.1 (Fragment) (AHRD V1 ***- B4ZYE4_BRAJU); contains Interpro domain(s) IPR004813 Oligopeptide transporter OPT superfamily	1/1:1:1.000	A	G
Solyc03g031920	Fruit color	yellow stripe	synonymous_variant	Yellow stripe-like protein 2.1 (Fragment) (AHRD V1 ***- B4ZYE4_BRAJU); contains Interpro domain(s) IPR004813 Oligopeptide transporter OPT superfamily	1/1:1:1.000	A	T
Solyc03g031920	Fruit color	yellow stripe	missense_variant	Yellow stripe-like protein 2.1 (Fragment) (AHRD V1 ***- B4ZYE4_BRAJU); contains Interpro domain(s) IPR004813 Oligopeptide transporter OPT superfamily	1/1:2:1.000	T	C
Solyc03g031920	Fruit color	yellow stripe	synonymous_variant	Yellow stripe-like protein 2.1 (Fragment) (AHRD V1 ***- B4ZYE4_BRAJU); contains Interpro domain(s) IPR004813 Oligopeptide transporter OPT superfamily	1/1:2:1.000	A	C
Solyc03g031920	Fruit color	yellow stripe	synonymous_variant	Yellow stripe-like protein 2.1 (Fragment) (AHRD V1 ***- B4ZYE4_BRAJU); contains Interpro domain(s) IPR004813 Oligopeptide transporter OPT superfamily	1/1:1:1.000	G	A
Solyc03g031920	Fruit color	yellow stripe	missense_variant	Yellow stripe-like protein 2.1 (Fragment) (AHRD V1 ***- B4ZYE4_BRAJU); contains Interpro domain(s) IPR004813 Oligopeptide transporter OPT superfamily	1/1:1:1.000	A	G
Solyc03g031920	Fruit color	yellow stripe	missense_variant	Yellow stripe-like protein 2.1 (Fragment) (AHRD V1 ***- B4ZYE4_BRAJU); contains Interpro domain(s) IPR004813 Oligopeptide transporter OPT superfamily	1/1:1:1.000	C	T	025;049;051;052;060;063;064;065;066;067;068;069;070;071;072;073;074;
Solyc03g031920	Fruit color	yellow stripe	missense_variant	Yellow stripe-like protein 2.1 (Fragment) (AHRD V1 ***- B4ZYE4_BRAJU); contains Interpro domain(s) IPR004813 Oligopeptide transporter OPT superfamily	1/1:1:1.000	G	A
Solyc03g031920	Fruit color	yellow stripe	synonymous_variant	Yellow stripe-like protein 2.1 (Fragment) (AHRD V1 ***- B4ZYE4_BRAJU); contains Interpro domain(s) IPR004813 Oligopeptide transporter OPT superfamily	1/1:1:1.000	A	C
Solyc03g031920	Fruit color	yellow stripe	synonymous_variant	Yellow stripe-like protein 2.1 (Fragment) (AHRD V1 ***- B4ZYE4_BRAJU); contains Interpro domain(s) IPR004813 Oligopeptide transporter OPT superfamily	1/1:2:1.000	G	A	025;049;051;052;056;057;058;059;060;063;064;065;066;067;068;069;070;071;072;073;074;
Solyc03g031920	Fruit color	yellow stripe	synonymous_variant	Yellow stripe-like protein 2.1 (Fragment) (AHRD V1 ***- B4ZYE4_BRAJU); contains Interpro domain(s) IPR004813 Oligopeptide transporter OPT superfamily	1/1:2:1.000	A	T
Solyc03g031920	Fruit color	yellow stripe	synonymous_variant	Yellow stripe-like protein 2.1 (Fragment) (AHRD V1 ***- B4ZYE4_BRAJU); contains Interpro domain(s) IPR004813 Oligopeptide transporter OPT superfamily	1/1:1:1.000	T	C
Solyc03g031920	Fruit color	yellow stripe	missense_variant	Yellow stripe-like protein 2.1 (Fragment) (AHRD V1 ***- B4ZYE4_BRAJU); contains Interpro domain(s) IPR004813 Oligopeptide transporter OPT superfamily	1/1:1:1.000	G	A
Solyc03g031920	Fruit color	yellow stripe	missense_variant	Yellow stripe-like protein 2.1 (Fragment) (AHRD V1 ***- B4ZYE4_BRAJU); contains Interpro domain(s) IPR004813 Oligopeptide transporter OPT superfamily	1/1:1:1.000	T	C	066;067;068;069;070;071;072;074;
Solyc03g031920	Fruit color	yellow stripe	synonymous_variant	Yellow stripe-like protein 2.1 (Fragment) (AHRD V1 ***- B4ZYE4_BRAJU); contains Interpro domain(s) IPR004813 Oligopeptide transporter OPT superfamily	0/1:2:0.500	T	G
Solyc03g031920	Fruit color	yellow stripe	synonymous_variant	Yellow stripe-like protein 2.1 (Fragment) (AHRD V1 ***- B4ZYE4_BRAJU); contains Interpro domain(s) IPR004813 Oligopeptide transporter OPT superfamily	1/1:3:1.000	A	G
Solyc03g031920	Fruit color	yellow stripe	missense_variant	Yellow stripe-like protein 2.1 (Fragment) (AHRD V1 ***- B4ZYE4_BRAJU); contains Interpro domain(s) IPR004813 Oligopeptide transporter OPT superfamily	1/1:2:1.000	A	G
Solyc03g031920	Fruit color	yellow stripe	synonymous_variant	Yellow stripe-like protein 2.1 (Fragment) (AHRD V1 ***- B4ZYE4_BRAJU); contains Interpro domain(s) IPR004813 Oligopeptide transporter OPT superfamily	1/1:1:1.000	C	A
Solyc03g031920	Fruit color	yellow stripe	missense_variant	Yellow stripe-like protein 2.1 (Fragment) (AHRD V1 ***- B4ZYE4_BRAJU); contains Interpro domain(s) IPR004813 Oligopeptide transporter OPT superfamily	0/1:2:0.500	G	T
Solyc03g031920	Fruit color	yellow stripe	inframe_deletion	Yellow stripe-like protein 2.1 (Fragment) (AHRD V1 ***- B4ZYE4_BRAJU); contains Interpro domain(s) IPR004813 Oligopeptide transporter OPT superfamily	1/1:3:1.000	CGCGG	CG
Solyc03g031920	Fruit color	yellow stripe	missense_variant	Yellow stripe-like protein 2.1 (Fragment) (AHRD V1 ***- B4ZYE4_BRAJU); contains Interpro domain(s) IPR004813 Oligopeptide transporter OPT superfamily	1/1:1:1.000	A	G
Solyc03g031920	Fruit color	yellow stripe	missense_variant	Yellow stripe-like protein 2.1 (Fragment) (AHRD V1 ***- B4ZYE4_BRAJU); contains Interpro domain(s) IPR004813 Oligopeptide transporter OPT superfamily	1/1:1:1.000	G	C
Solyc03g031920	Fruit color	yellow stripe	synonymous_variant	Yellow stripe-like protein 2.1 (Fragment) (AHRD V1 ***- B4ZYE4_BRAJU); contains Interpro domain(s) IPR004813 Oligopeptide transporter OPT superfamily	1/1:2:1.000	G	T
Solyc03g031920	Fruit color	yellow stripe	synonymous_variant	Yellow stripe-like protein 2.1 (Fragment) (AHRD V1 ***- B4ZYE4_BRAJU); contains Interpro domain(s) IPR004813 Oligopeptide transporter OPT superfamily	1/1:1:1.000	A	G
Solyc03g031920	Fruit color	yellow stripe	synonymous_variant	Yellow stripe-like protein 2.1 (Fragment) (AHRD V1 ***- B4ZYE4_BRAJU); contains Interpro domain(s) IPR004813 Oligopeptide transporter OPT superfamily	1/1:1:1.000	T	C
Solyc03g031920	Fruit color	yellow stripe	missense_variant	Yellow stripe-like protein 2.1 (Fragment) (AHRD V1 ***- B4ZYE4_BRAJU); contains Interpro domain(s) IPR004813 Oligopeptide transporter OPT superfamily	1/1:1:1.000	C	T
Solyc03g031920	Fruit color	yellow stripe	synonymous_variant	Yellow stripe-like protein 2.1 (Fragment) (AHRD V1 ***- B4ZYE4_BRAJU); contains Interpro domain(s) IPR004813 Oligopeptide transporter OPT superfamily	1/1:2:1.000	C	T
Solyc03g031920	Fruit color	yellow stripe	intron_variant	Yellow stripe-like protein 2.1 (Fragment) (AHRD V1 ***- B4ZYE4_BRAJU); contains Interpro domain(s) IPR004813 Oligopeptide transporter OPT superfamily	1/1:1:1.000	A	T
Solyc03g031920	Fruit color	yellow stripe	intron_variant	Yellow stripe-like protein 2.1 (Fragment) (AHRD V1 ***- B4ZYE4_BRAJU); contains Interpro domain(s) IPR004813 Oligopeptide transporter OPT superfamily	0/1:2:0.500	G	T
Solyc03g031920	Fruit color	yellow stripe	intron_variant	Yellow stripe-like protein 2.1 (Fragment) (AHRD V1 ***- B4ZYE4_BRAJU); contains Interpro domain(s) IPR004813 Oligopeptide transporter OPT superfamily	0/1:2:0.500	A	T	025;051;052;056;057;058;059;060;063;064;065;066;067;068;069;070;071;072;073;074;
Solyc03g031920	Fruit color	yellow stripe	intron_variant	Yellow stripe-like protein 2.1 (Fragment) (AHRD V1 ***- B4ZYE4_BRAJU); contains Interpro domain(s) IPR004813 Oligopeptide transporter OPT superfamily	1/1:1:1.000	C	T
Solyc03g031920	Fruit color	yellow stripe	intron_variant	Yellow stripe-like protein 2.1 (Fragment) (AHRD V1 ***- B4ZYE4_BRAJU); contains Interpro domain(s) IPR004813 Oligopeptide transporter OPT superfamily	1/1:1:1.000	G	A
Solyc03g031920	Fruit color	yellow stripe	intron_variant	Yellow stripe-like protein 2.1 (Fragment) (AHRD V1 ***- B4ZYE4_BRAJU); contains Interpro domain(s) IPR004813 Oligopeptide transporter OPT superfamily	1/1:1:1.000	C	T
Solyc03g031920	Fruit color	yellow stripe	missense_variant	Yellow stripe-like protein 2.1 (Fragment) (AHRD V1 ***- B4ZYE4_BRAJU); contains Interpro domain(s) IPR004813 Oligopeptide transporter OPT superfamily	1/1:1:1.000	T	G
Solyc03g031920	Fruit color	yellow stripe	synonymous_variant	Yellow stripe-like protein 2.1 (Fragment) (AHRD V1 ***- B4ZYE4_BRAJU); contains Interpro domain(s) IPR004813 Oligopeptide transporter OPT superfamily	1/1:1:1.000	T	G
Solyc03g031920	Fruit color	yellow stripe	missense_variant	Yellow stripe-like protein 2.1 (Fragment) (AHRD V1 ***- B4ZYE4_BRAJU); contains Interpro domain(s) IPR004813 Oligopeptide transporter OPT superfamily	1/1:1:1.000	T	C
Solyc03g031920	Fruit color	yellow stripe	synonymous_variant	Yellow stripe-like protein 2.1 (Fragment) (AHRD V1 ***- B4ZYE4_BRAJU); contains Interpro domain(s) IPR004813 Oligopeptide transporter OPT superfamily	1/1:1:1.000	A	T	025;049;051;052;053;055;056;057;058;059;060;063;064;065;066;067;068;069;070;071;072;073;074;104;
Solyc03g031920	Fruit color	yellow stripe	synonymous_variant	Yellow stripe-like protein 2.1 (Fragment) (AHRD V1 ***- B4ZYE4_BRAJU); contains Interpro domain(s) IPR004813 Oligopeptide transporter OPT superfamily	1/1:1:1.000	T	C
Solyc03g031920	Fruit color	yellow stripe	missense_variant	Yellow stripe-like protein 2.1 (Fragment) (AHRD V1 ***- B4ZYE4_BRAJU); contains Interpro domain(s) IPR004813 Oligopeptide transporter OPT superfamily	1/1:1:1.000	A	G
Solyc03g031920	Fruit color	yellow stripe	intron_variant	Yellow stripe-like protein 2.1 (Fragment) (AHRD V1 ***- B4ZYE4_BRAJU); contains Interpro domain(s) IPR004813 Oligopeptide transporter OPT superfamily	1/1:1:1.000	C	A
Solyc03g031920	Fruit color	yellow stripe	intron_variant	Yellow stripe-like protein 2.1 (Fragment) (AHRD V1 ***- B4ZYE4_BRAJU); contains Interpro domain(s) IPR004813 Oligopeptide transporter OPT superfamily	1/1:1:1.000	C	T	025;049;064;
Solyc03g031920	Fruit color	yellow stripe	intron_variant	Yellow stripe-like protein 2.1 (Fragment) (AHRD V1 ***- B4ZYE4_BRAJU); contains Interpro domain(s) IPR004813 Oligopeptide transporter OPT superfamily	1/1:1:1.000	A	G
Solyc03g031920	Fruit color	yellow stripe	intron_variant	Yellow stripe-like protein 2.1 (Fragment) (AHRD V1 ***- B4ZYE4_BRAJU); contains Interpro domain(s) IPR004813 Oligopeptide transporter OPT superfamily	1/1:1:1.000	A	G	049;060;067;068;069;070;071;074;
Solyc03g031920	Fruit color	yellow stripe	intron_variant	Yellow stripe-like protein 2.1 (Fragment) (AHRD V1 ***- B4ZYE4_BRAJU); contains Interpro domain(s) IPR004813 Oligopeptide transporter OPT superfamily	1/1:1:1.000	T	C
Solyc03g031920	Fruit color	yellow stripe	intron_variant	Yellow stripe-like protein 2.1 (Fragment) (AHRD V1 ***- B4ZYE4_BRAJU); contains Interpro domain(s) IPR004813 Oligopeptide transporter OPT superfamily	1/1:1:1.000	A	C
Solyc03g031920	Fruit color	yellow stripe	intron_variant	Yellow stripe-like protein 2.1 (Fragment) (AHRD V1 ***- B4ZYE4_BRAJU); contains Interpro domain(s) IPR004813 Oligopeptide transporter OPT superfamily	1/1:1:1.000	A	G
Solyc03g031920	Fruit color	yellow stripe	intron_variant	Yellow stripe-like protein 2.1 (Fragment) (AHRD V1 ***- B4ZYE4_BRAJU); contains Interpro domain(s) IPR004813 Oligopeptide transporter OPT superfamily	1/1:1:1.000	C	G
Solyc03g031920	Fruit color	yellow stripe	intron_variant	Yellow stripe-like protein 2.1 (Fragment) (AHRD V1 ***- B4ZYE4_BRAJU); contains Interpro domain(s) IPR004813 Oligopeptide transporter OPT superfamily	1/1:1:1.000	A	G
Solyc03g123760	Fruit color	pds1	upstream_gene_variant	Phytoene desaturase	1/1:1:1.000	A	G
Solyc03g123760	Fruit color	pds1	upstream_gene_variant	Phytoene desaturase	1/1:3:1.000	G	A
Solyc03g123760	Fruit color	pds1	upstream_gene_variant	Phytoene desaturase	1/1:3:1.000	T	C
Solyc03g123760	Fruit color	pds1	upstream_gene_variant	Phytoene desaturase	1/1:3:1.000	G	A
Solyc03g123760	Fruit color	pds1	upstream_gene_variant	Phytoene desaturase	1/1:3:1.000	A	G
Solyc03g123760	Fruit color	pds1	upstream_gene_variant	Phytoene desaturase	1/1:2:1.000	A	G
Solyc03g123760	Fruit color	pds1	5_prime_UTR_premature_start_codon_gain_variant	Phytoene desaturase	1/1:1:1.000	G	C
Solyc03g123760	Fruit color	pds1	5_prime_UTR_variant	Phytoene desaturase	1/1:1:1.000	G	C
Solyc03g123760	Fruit color	pds1	5_prime_UTR_variant	Phytoene desaturase	1/1:1:1.000	G	T
Solyc03g123760	Fruit color	pds1	5_prime_UTR_variant	Phytoene desaturase	1/1:1:1.000	C	T
Solyc03g123760	Fruit color	pds1	5_prime_UTR_variant	Phytoene desaturase	1/1:1:1.000	G	A
Solyc03g123760	Fruit color	pds1	intron_variant	Phytoene desaturase	1/1:1:1.000	A	T
Solyc03g123760	Fruit color	pds1	intron_variant	Phytoene desaturase	1/1:1:1.000	A	C
Solyc03g123760	Fruit color	pds1	intron_variant	Phytoene desaturase	1/1:1:1.000	G	A
Solyc03g123760	Fruit color	pds1	intron_variant	Phytoene desaturase	1/1:1:1.000	C	A
Solyc03g123760	Fruit color	pds1	intron_variant	Phytoene desaturase	1/1:1:1.000	T	A
Solyc03g123760	Fruit color	pds1	intron_variant	Phytoene desaturase	1/1:1:1.000	A	T
Solyc03g123760	Fruit color	pds1	intron_variant	Phytoene desaturase	1/1:1:1.000	T	G
Solyc03g123760	Fruit color	pds1	intron_variant	Phytoene desaturase	1/1:1:1.000	G	A
Solyc03g123760	Fruit color	pds1	intron_variant	Phytoene desaturase	1/1:1:1.000	T	C
Solyc03g123760	Fruit color	pds1	intron_variant	Phytoene desaturase	1/1:1:1.000	G	C
Solyc03g123760	Fruit color	pds1	synonymous_variant	Phytoene desaturase	1/1:1:1.000	C	T
Solyc03g123760	Fruit color	pds1	synonymous_variant	Phytoene desaturase	1/1:1:1.000	T	G
Solyc03g123760	Fruit color	pds1	synonymous_variant	Phytoene desaturase	1/1:1:1.000	T	C
Solyc03g123760	Fruit color	pds1	intron_variant	Phytoene desaturase	1/1:1:1.000	A	G
Solyc03g123760	Fruit color	pds1	intron_variant	Phytoene desaturase	1/1:1:1.000	T	A
Solyc03g123760	Fruit color	pds1	intron_variant	Phytoene desaturase	1/1:1:1.000	A	G
Solyc03g123760	Fruit color	pds1	intron_variant	Phytoene desaturase	1/1:1:1.000	G	A
Solyc03g123760	Fruit color	pds1	intron_variant	Phytoene desaturase	1/1:1:1.000	T	C
Solyc03g123760	Fruit color	pds1	intron_variant	Phytoene desaturase	1/1:1:1.000	G	A
Solyc03g123760	Fruit color	pds1	intron_variant	Phytoene desaturase	1/1:1:1.000	A	G
Solyc03g123760	Fruit color	pds1	intron_variant	Phytoene desaturase	1/1:1:1.000	T	C
Solyc03g123760	Fruit color	pds1	intron_variant	Phytoene desaturase	1/1:1:1.000	A	T
Solyc03g123760	Fruit color	pds1	intron_variant	Phytoene desaturase	1/1:1:1.000	A	C
Solyc03g123760	Fruit color	pds1	intron_variant	Phytoene desaturase	1/1:1:1.000	C	T
Solyc03g123760	Fruit color	pds1	intron_variant	Phytoene desaturase	1/1:1:1.000	A	T
Solyc03g123760	Fruit color	pds1	intron_variant	Phytoene desaturase	1/1:1:1.000	C	T
Solyc03g123760	Fruit color	pds1	intron_variant	Phytoene desaturase	1/1:1:1.000	A	C
Solyc03g123760	Fruit color	pds1	splice_region_variant&intron_variant	Phytoene desaturase	1/1:1:1.000	C	T
Solyc03g123760	Fruit color	pds1	synonymous_variant	Phytoene desaturase	1/1:1:1.000	T	C
Solyc03g123760	Fruit color	pds1	intron_variant	Phytoene desaturase	1/1:1:1.000	T	C
Solyc03g123760	Fruit color	pds1	intron_variant	Phytoene desaturase	1/1:1:1.000	C	T
Solyc03g123760	Fruit color	pds1	intron_variant	Phytoene desaturase	1/1:1:1.000	T	C
Solyc03g123760	Fruit color	pds1	intron_variant	Phytoene desaturase	1/1:1:1.000	A	G
Solyc03g123760	Fruit color	pds1	intron_variant	Phytoene desaturase	1/1:1:1.000	A	C
Solyc03g123760	Fruit color	pds1	intron_variant	Phytoene desaturase	1/1:1:1.000	A	G
Solyc03g123760	Fruit color	pds1	intron_variant	Phytoene desaturase	1/1:1:1.000	G	A
Solyc03g123760	Fruit color	pds1	intron_variant	Phytoene desaturase	1/1:1:1.000	C	T
Solyc03g123760	Fruit color	pds1	intron_variant	Phytoene desaturase	1/1:1:1.000	G	A
Solyc03g123760	Fruit color	pds1	3_prime_UTR_variant	Phytoene desaturase	1/1:1:1.000	A	T
Solyc03g123760	Fruit color	pds1	3_prime_UTR_variant	Phytoene desaturase	1/1:1:1.000	A	G
Solyc03g123760	Fruit color	pds1	3_prime_UTR_variant	Phytoene desaturase	1/1:1:1.000	A	G
Solyc03g123760	Fruit color	pds1	3_prime_UTR_variant	Phytoene desaturase	1/1:1:1.000	T	C
Solyc03g123760	Fruit color	pds1	3_prime_UTR_variant	Phytoene desaturase	1/1:1:1.000	A	G
Solyc03g123760	Fruit color	pds1	intron_variant	Phytoene desaturase	1/1:1:1.000	G	T
Solyc03g123760	Fruit color	pds1	downstream_gene_variant	Phytoene desaturase	1/1:1:1.000	G	A
Solyc03g123760	Fruit color	pds1	downstream_gene_variant	Phytoene desaturase	1/1:2:1.000	A	G
Solyc03g123760	Fruit color	pds1	downstream_gene_variant	Phytoene desaturase	1/1:2:1.000	C	A
Solyc03g123760	Fruit color	pds1	downstream_gene_variant	Phytoene desaturase	1/1:2:1.000	T	C
Solyc03g123760	Fruit color	pds1	downstream_gene_variant	Phytoene desaturase	1/1:2:1.000	A	C
Solyc03g123760	Fruit color	pds1	downstream_gene_variant	Phytoene desaturase	1/1:2:1.000	G	A
Solyc03g123760	Fruit color	pds1	downstream_gene_variant	Phytoene desaturase	1/1:2:1.000	C	A
Solyc03g123760	Fruit color	pds1	downstream_gene_variant	Phytoene desaturase	1/1:2:1.000	A	G
Solyc04g057980	Fruit color	ORR	downstream_gene_variant	NAD(P)H dehydrogenase	0/1:2:0.500	T	C	003;005;007;017;021;025;027;037;039;042;044;045;046;047;049;054;058;060;063;064;065;066;067;068;069;070;071;072;073;074;093;097;
Solyc04g057980	Fruit color	ORR	downstream_gene_variant	NAD(P)H dehydrogenase	0/1:2:0.500	G	A	025;063;
Solyc04g057980	Fruit color	ORR	downstream_gene_variant	NAD(P)H dehydrogenase	0/1:2:0.500	C	A	025;063;
Solyc04g057980	Fruit color	ORR	downstream_gene_variant	NAD(P)H dehydrogenase	1/1:1:1.000	C	T
Solyc04g057980	Fruit color	ORR	downstream_gene_variant	NAD(P)H dehydrogenase	1/1:1:1.000	T	A	025;049;058;063;064;065;066;067;068;069;070;071;072;074;
Solyc04g057980	Fruit color	ORR	downstream_gene_variant	NAD(P)H dehydrogenase	1/1:3:1.000	G	A	025;063;073;
Solyc04g057980	Fruit color	ORR	downstream_gene_variant	NAD(P)H dehydrogenase	1/1:2:1.000	C	A
Solyc04g057980	Fruit color	ORR	downstream_gene_variant	NAD(P)H dehydrogenase	1/1:1:1.000	T	C	025;063;073;
Solyc04g057980	Fruit color	ORR	downstream_gene_variant	NAD(P)H dehydrogenase	1/1:1:1.000	C	T	025;063;073;
Solyc04g057980	Fruit color	ORR	downstream_gene_variant	NAD(P)H dehydrogenase	1/1:1:1.000	G	A	025;049;058;063;064;065;066;067;068;069;070;071;072;073;074;
Solyc04g057980	Fruit color	ORR	downstream_gene_variant	NAD(P)H dehydrogenase	1/1:1:1.000	T	C	025;058;063;064;066;067;068;069;070;071;072;073;074;
Solyc04g057980	Fruit color	ORR	downstream_gene_variant	NAD(P)H dehydrogenase	0/1:3:0.333	C	G	025;063;073;
Solyc04g057980	Fruit color	ORR	downstream_gene_variant	NAD(P)H dehydrogenase	1/1:3:1.000	A	C	025;063;073;
Solyc04g057980	Fruit color	ORR	downstream_gene_variant	NAD(P)H dehydrogenase	1/1:1:1.000	A	T
Solyc04g057980	Fruit color	ORR	downstream_gene_variant	NAD(P)H dehydrogenase	1/1:1:1.000	G	A	025;049;051;052;056;057;058;059;060;063;064;065;066;067;068;069;070;071;072;073;
Solyc04g057980	Fruit color	ORR	downstream_gene_variant	NAD(P)H dehydrogenase	1/1:1:1.000	G	A
Solyc04g057980	Fruit color	ORR	downstream_gene_variant	NAD(P)H dehydrogenase	0/1:2:0.500	A	G	066;067;068;069;071;072;
Solyc04g057980	Fruit color	ORR	downstream_gene_variant	NAD(P)H dehydrogenase	1/1:2:1.000	C	A	025;049;051;052;056;057;058;059;060;063;064;066;067;068;069;070;071;072;073;074;
Solyc04g057980	Fruit color	ORR	downstream_gene_variant	NAD(P)H dehydrogenase	1/1:2:1.000	A	C
Solyc04g057980	Fruit color	ORR	downstream_gene_variant	NAD(P)H dehydrogenase	1/1:1:1.000	A	C
Solyc04g057980	Fruit color	ORR	missense_variant	NAD(P)H dehydrogenase	1/1:1:1.000	T	C
Solyc04g057980	Fruit color	ORR	synonymous_variant	NAD(P)H dehydrogenase	1/1:1:1.000	T	C
Solyc04g057980	Fruit color	ORR	synonymous_variant	NAD(P)H dehydrogenase	1/1:1:1.000	C	T	066;068;071;
Solyc04g057980	Fruit color	ORR	missense_variant	NAD(P)H dehydrogenase	1/1:1:1.000	T	C	025;049;051;052;056;057;059;060;063;064;065;066;067;068;069;070;071;072;073;074;
Solyc04g057980	Fruit color	ORR	missense_variant	NAD(P)H dehydrogenase	1/1:1:1.000	G	C	025;049;051;052;056;057;058;059;060;063;064;065;066;067;068;069;070;071;072;073;074;
Solyc04g057980	Fruit color	ORR	synonymous_variant	NAD(P)H dehydrogenase	1/1:1:1.000	A	G	025;049;051;052;056;057;058;059;060;063;064;066;067;068;069;070;071;072;073;074;
Solyc04g057980	Fruit color	ORR	upstream_gene_variant	NAD(P)H dehydrogenase	1/1:1:1.000	G	A	051;052;057;
Solyc04g057980	Fruit color	ORR	upstream_gene_variant	NAD(P)H dehydrogenase	1/1:1:1.000	A	G
Solyc04g057980	Fruit color	ORR	upstream_gene_variant	NAD(P)H dehydrogenase	1/1:1:1.000	G	C
Solyc04g057980	Fruit color	ORR	upstream_gene_variant	NAD(P)H dehydrogenase	1/1:1:1.000	A	T	025;049;063;064;066;067;068;069;070;071;072;073;074;
Solyc04g057980	Fruit color	ORR	upstream_gene_variant	NAD(P)H dehydrogenase	1/1:1:1.000	T	G
Solyc04g057980	Fruit color	ORR	upstream_gene_variant	NAD(P)H dehydrogenase	1/1:1:1.000	C	T
Solyc04g057980	Fruit color	ORR	upstream_gene_variant	NAD(P)H dehydrogenase	1/1:1:1.000	GCT	GCTTTTAACT
Solyc04g057980	Fruit color	ORR	upstream_gene_variant	NAD(P)H dehydrogenase	1/1:2:1.000	G	A
Solyc02g090730	Fruit weight	fw2.2	upstream_gene_variant	computational annotation: Cell number regulator 1 (AHRD V1 **-- B6TZ45_MAIZE); contains Interpro domain(s) IPR006461 Protein of unknown function Cys-rich	1/1:1:1.000	C	A
Solyc02g090730	Fruit weight	fw2.2	upstream_gene_variant	computational annotation: Cell number regulator 1 (AHRD V1 **-- B6TZ45_MAIZE); contains Interpro domain(s) IPR006461 Protein of unknown function Cys-rich	1/1:1:1.000	C	T
Solyc02g090730	Fruit weight	fw2.2	upstream_gene_variant	computational annotation: Cell number regulator 1 (AHRD V1 **-- B6TZ45_MAIZE); contains Interpro domain(s) IPR006461 Protein of unknown function Cys-rich	1/1:1:1.000	A	G
Solyc02g090730	Fruit weight	fw2.2	upstream_gene_variant	computational annotation: Cell number regulator 1 (AHRD V1 **-- B6TZ45_MAIZE); contains Interpro domain(s) IPR006461 Protein of unknown function Cys-rich	1/1:1:1.000	A	C
Solyc02g090730	Fruit weight	fw2.2	upstream_gene_variant	computational annotation: Cell number regulator 1 (AHRD V1 **-- B6TZ45_MAIZE); contains Interpro domain(s) IPR006461 Protein of unknown function Cys-rich	1/1:1:1.000	A	T
Solyc02g090730	Fruit weight	fw2.2	upstream_gene_variant	computational annotation: Cell number regulator 1 (AHRD V1 **-- B6TZ45_MAIZE); contains Interpro domain(s) IPR006461 Protein of unknown function Cys-rich	1/1:1:1.000	G	A	016;023;025;029;036;037;039;042;044;045;046;047;049;051;052;054;056;057;058;059;060;063;064;065;066;067;068;069;070;071;072;073;074;103;105;
Solyc02g090730	Fruit weight	fw2.2	upstream_gene_variant	computational annotation: Cell number regulator 1 (AHRD V1 **-- B6TZ45_MAIZE); contains Interpro domain(s) IPR006461 Protein of unknown function Cys-rich	1/1:1:1.000	C	T
Solyc02g090730	Fruit weight	fw2.2	upstream_gene_variant	computational annotation: Cell number regulator 1 (AHRD V1 **-- B6TZ45_MAIZE); contains Interpro domain(s) IPR006461 Protein of unknown function Cys-rich	1/1:1:1.000	T	C
Solyc02g090730	Fruit weight	fw2.2	upstream_gene_variant	computational annotation: Cell number regulator 1 (AHRD V1 **-- B6TZ45_MAIZE); contains Interpro domain(s) IPR006461 Protein of unknown function Cys-rich	1/1:1:1.000	T	G
Solyc02g090730	Fruit weight	fw2.2	upstream_gene_variant	computational annotation: Cell number regulator 1 (AHRD V1 **-- B6TZ45_MAIZE); contains Interpro domain(s) IPR006461 Protein of unknown function Cys-rich	1/1:1:1.000	A	G
Solyc02g090730	Fruit weight	fw2.2	upstream_gene_variant	computational annotation: Cell number regulator 1 (AHRD V1 **-- B6TZ45_MAIZE); contains Interpro domain(s) IPR006461 Protein of unknown function Cys-rich	1/1:1:1.000	G	A
Solyc02g090730	Fruit weight	fw2.2	missense_variant	computational annotation: Cell number regulator 1 (AHRD V1 **-- B6TZ45_MAIZE); contains Interpro domain(s) IPR006461 Protein of unknown function Cys-rich	1/1:1:1.000	A	G
Solyc02g090730	Fruit weight	fw2.2	synonymous_variant	computational annotation: Cell number regulator 1 (AHRD V1 **-- B6TZ45_MAIZE); contains Interpro domain(s) IPR006461 Protein of unknown function Cys-rich	1/1:1:1.000	G	A	025;049;060;063;064;065;066;067;068;069;070;071;072;073;074;
Solyc02g090730	Fruit weight	fw2.2	synonymous_variant	computational annotation: Cell number regulator 1 (AHRD V1 **-- B6TZ45_MAIZE); contains Interpro domain(s) IPR006461 Protein of unknown function Cys-rich	1/1:1:1.000	T	G
Solyc02g090730	Fruit weight	fw2.2	synonymous_variant	computational annotation: Cell number regulator 1 (AHRD V1 **-- B6TZ45_MAIZE); contains Interpro domain(s) IPR006461 Protein of unknown function Cys-rich	1/1:1:1.000	T	C
Solyc02g090730	Fruit weight	fw2.2	synonymous_variant	computational annotation: Cell number regulator 1 (AHRD V1 **-- B6TZ45_MAIZE); contains Interpro domain(s) IPR006461 Protein of unknown function Cys-rich	1/1:1:1.000	T	C	025;049;051;052;056;057;059;063;064;066;067;068;069;070;071;072;073;074;
Solyc02g090730	Fruit weight	fw2.2	downstream_gene_variant	computational annotation: Cell number regulator 1 (AHRD V1 **-- B6TZ45_MAIZE); contains Interpro domain(s) IPR006461 Protein of unknown function Cys-rich	1/1:1:1.000	G	C	058;
Solyc02g090730	Fruit weight	fw2.2	downstream_gene_variant	computational annotation: Cell number regulator 1 (AHRD V1 **-- B6TZ45_MAIZE); contains Interpro domain(s) IPR006461 Protein of unknown function Cys-rich	1/1:1:1.000	G	A
Solyc02g090730	Fruit weight	fw2.2	downstream_gene_variant	computational annotation: Cell number regulator 1 (AHRD V1 **-- B6TZ45_MAIZE); contains Interpro domain(s) IPR006461 Protein of unknown function Cys-rich	1/1:1:1.000	A	C
Solyc02g090730	Fruit weight	fw2.2	downstream_gene_variant	computational annotation: Cell number regulator 1 (AHRD V1 **-- B6TZ45_MAIZE); contains Interpro domain(s) IPR006461 Protein of unknown function Cys-rich	1/1:1:1.000	G	A
Solyc02g090730	Fruit weight	fw2.2	downstream_gene_variant	computational annotation: Cell number regulator 1 (AHRD V1 **-- B6TZ45_MAIZE); contains Interpro domain(s) IPR006461 Protein of unknown function Cys-rich	1/1:1:1.000	C	T
Solyc02g090730	Fruit weight	fw2.2	downstream_gene_variant	computational annotation: Cell number regulator 1 (AHRD V1 **-- B6TZ45_MAIZE); contains Interpro domain(s) IPR006461 Protein of unknown function Cys-rich	1/1:1:1.000	C	A
Solyc02g090730	Fruit weight	fw2.2	downstream_gene_variant	computational annotation: Cell number regulator 1 (AHRD V1 **-- B6TZ45_MAIZE); contains Interpro domain(s) IPR006461 Protein of unknown function Cys-rich	1/1:1:1.000	A	G
Solyc02g090730	Fruit weight	fw2.2	downstream_gene_variant	computational annotation: Cell number regulator 1 (AHRD V1 **-- B6TZ45_MAIZE); contains Interpro domain(s) IPR006461 Protein of unknown function Cys-rich	1/1:1:1.000	A	C
Solyc02g090730	Fruit weight	fw2.2	downstream_gene_variant	computational annotation: Cell number regulator 1 (AHRD V1 **-- B6TZ45_MAIZE); contains Interpro domain(s) IPR006461 Protein of unknown function Cys-rich	1/1:1:1.000	A	G
Solyc02g090730	Fruit weight	fw2.2	downstream_gene_variant	computational annotation: Cell number regulator 1 (AHRD V1 **-- B6TZ45_MAIZE); contains Interpro domain(s) IPR006461 Protein of unknown function Cys-rich	1/1:1:1.000	A	T	066;067;068;069;070;071;072;074;
Solyc02g090730	Fruit weight	fw2.2	downstream_gene_variant	computational annotation: Cell number regulator 1 (AHRD V1 **-- B6TZ45_MAIZE); contains Interpro domain(s) IPR006461 Protein of unknown function Cys-rich	1/1:1:1.000	G	A
Solyc02g090730	Fruit weight	fw2.2	downstream_gene_variant	computational annotation: Cell number regulator 1 (AHRD V1 **-- B6TZ45_MAIZE); contains Interpro domain(s) IPR006461 Protein of unknown function Cys-rich	1/1:1:1.000	A	G
Solyc02g090730	Fruit weight	fw2.2	downstream_gene_variant	computational annotation: Cell number regulator 1 (AHRD V1 **-- B6TZ45_MAIZE); contains Interpro domain(s) IPR006461 Protein of unknown function Cys-rich	1/1:1:1.000	G	C
Solyc02g090730	Fruit weight	fw2.2	downstream_gene_variant	computational annotation: Cell number regulator 1 (AHRD V1 **-- B6TZ45_MAIZE); contains Interpro domain(s) IPR006461 Protein of unknown function Cys-rich	1/1:1:1.000	T	C
Solyc02g090730	Fruit weight	fw2.2	downstream_gene_variant	computational annotation: Cell number regulator 1 (AHRD V1 **-- B6TZ45_MAIZE); contains Interpro domain(s) IPR006461 Protein of unknown function Cys-rich	1/1:1:1.000	G	A
Solyc02g090730	Fruit weight	fw2.2	downstream_gene_variant	computational annotation: Cell number regulator 1 (AHRD V1 **-- B6TZ45_MAIZE); contains Interpro domain(s) IPR006461 Protein of unknown function Cys-rich	1/1:1:1.000	G	A
Solyc02g090730	Fruit weight	fw2.2	downstream_gene_variant	computational annotation: Cell number regulator 1 (AHRD V1 **-- B6TZ45_MAIZE); contains Interpro domain(s) IPR006461 Protein of unknown function Cys-rich	1/1:1:1.000	T	G
Solyc02g090730	Fruit weight	fw2.2	downstream_gene_variant	computational annotation: Cell number regulator 1 (AHRD V1 **-- B6TZ45_MAIZE); contains Interpro domain(s) IPR006461 Protein of unknown function Cys-rich	1/1:1:1.000	C	A
Solyc02g090730	Fruit weight	fw2.2	downstream_gene_variant	computational annotation: Cell number regulator 1 (AHRD V1 **-- B6TZ45_MAIZE); contains Interpro domain(s) IPR006461 Protein of unknown function Cys-rich	1/1:1:1.000	A	G
Solyc03g114940	Fruit weight	fw3.2	downstream_gene_variant	Cytochrome P450 family protein (AHRD V1 ***- Q9C9D1_ARATH); contains Interpro domain(s) IPR002401 Cytochrome P450, E-class, group I	1/1:1:1.000	G	C
Solyc03g114940	Fruit weight	fw3.2	downstream_gene_variant	Cytochrome P450 family protein (AHRD V1 ***- Q9C9D1_ARATH); contains Interpro domain(s) IPR002401 Cytochrome P450, E-class, group I	1/1:1:1.000	T	A
Solyc03g114940	Fruit weight	fw3.2	downstream_gene_variant	Cytochrome P450 family protein (AHRD V1 ***- Q9C9D1_ARATH); contains Interpro domain(s) IPR002401 Cytochrome P450, E-class, group I	1/1:1:1.000	A	T
Solyc03g114940	Fruit weight	fw3.2	3_prime_UTR_variant	Cytochrome P450 family protein (AHRD V1 ***- Q9C9D1_ARATH); contains Interpro domain(s) IPR002401 Cytochrome P450, E-class, group I	1/1:1:1.000	C	T	071;
Solyc03g114940	Fruit weight	fw3.2	3_prime_UTR_variant	Cytochrome P450 family protein (AHRD V1 ***- Q9C9D1_ARATH); contains Interpro domain(s) IPR002401 Cytochrome P450, E-class, group I	1/1:1:1.000	A	G	067;069;
Solyc03g114940	Fruit weight	fw3.2	3_prime_UTR_variant	Cytochrome P450 family protein (AHRD V1 ***- Q9C9D1_ARATH); contains Interpro domain(s) IPR002401 Cytochrome P450, E-class, group I	1/1:2:1.000	G	A
Solyc03g114940	Fruit weight	fw3.2	synonymous_variant	Cytochrome P450 family protein (AHRD V1 ***- Q9C9D1_ARATH); contains Interpro domain(s) IPR002401 Cytochrome P450, E-class, group I	0/1:2:0.500	C	T	025;049;060;063;064;065;066;068;070;071;072;073;074;
Solyc03g114940	Fruit weight	fw3.2	synonymous_variant	Cytochrome P450 family protein (AHRD V1 ***- Q9C9D1_ARATH); contains Interpro domain(s) IPR002401 Cytochrome P450, E-class, group I	1/1:1:1.000	G	A	025;049;051;052;056;057;058;059;060;063;064;065;066;067;068;069;070;071;072;073;074;
Solyc03g114940	Fruit weight	fw3.2	intron_variant	Cytochrome P450 family protein (AHRD V1 ***- Q9C9D1_ARATH); contains Interpro domain(s) IPR002401 Cytochrome P450, E-class, group I	1/1:1:1.000	A	G
Solyc03g114940	Fruit weight	fw3.2	intron_variant	Cytochrome P450 family protein (AHRD V1 ***- Q9C9D1_ARATH); contains Interpro domain(s) IPR002401 Cytochrome P450, E-class, group I	1/1:1:1.000	T	C
Solyc03g114940	Fruit weight	fw3.2	intron_variant	Cytochrome P450 family protein (AHRD V1 ***- Q9C9D1_ARATH); contains Interpro domain(s) IPR002401 Cytochrome P450, E-class, group I	1/1:1:1.000	A	G	025;049;060;063;065;068;070;073;074;
Solyc03g114940	Fruit weight	fw3.2	intron_variant	Cytochrome P450 family protein (AHRD V1 ***- Q9C9D1_ARATH); contains Interpro domain(s) IPR002401 Cytochrome P450, E-class, group I	1/1:1:1.000	T	A	025;049;060;063;064;065;066;067;068;069;070;071;072;073;074;
Solyc03g114940	Fruit weight	fw3.2	intron_variant	Cytochrome P450 family protein (AHRD V1 ***- Q9C9D1_ARATH); contains Interpro domain(s) IPR002401 Cytochrome P450, E-class, group I	1/1:1:1.000	G	A
Solyc03g114940	Fruit weight	fw3.2	intron_variant	Cytochrome P450 family protein (AHRD V1 ***- Q9C9D1_ARATH); contains Interpro domain(s) IPR002401 Cytochrome P450, E-class, group I	1/1:1:1.000	G	A	025;064;066;067;068;069;070;071;072;074;
Solyc03g114940	Fruit weight	fw3.2	intron_variant	Cytochrome P450 family protein (AHRD V1 ***- Q9C9D1_ARATH); contains Interpro domain(s) IPR002401 Cytochrome P450, E-class, group I	1/1:1:1.000	G	C
Solyc03g114940	Fruit weight	fw3.2	intron_variant	Cytochrome P450 family protein (AHRD V1 ***- Q9C9D1_ARATH); contains Interpro domain(s) IPR002401 Cytochrome P450, E-class, group I	1/1:1:1.000	G	A
Solyc03g114940	Fruit weight	fw3.2	synonymous_variant	Cytochrome P450 family protein (AHRD V1 ***- Q9C9D1_ARATH); contains Interpro domain(s) IPR002401 Cytochrome P450, E-class, group I	1/1:1:1.000	G	A
Solyc03g114940	Fruit weight	fw3.2	missense_variant	Cytochrome P450 family protein (AHRD V1 ***- Q9C9D1_ARATH); contains Interpro domain(s) IPR002401 Cytochrome P450, E-class, group I	1/1:1:1.000	T	C
Solyc03g114940	Fruit weight	fw3.2	missense_variant	Cytochrome P450 family protein (AHRD V1 ***- Q9C9D1_ARATH); contains Interpro domain(s) IPR002401 Cytochrome P450, E-class, group I	1/1:1:1.000	G	A	025;051;052;058;060;063;064;065;066;067;068;069;070;071;072;073;074;
Solyc03g114940	Fruit weight	fw3.2	missense_variant	Cytochrome P450 family protein (AHRD V1 ***- Q9C9D1_ARATH); contains Interpro domain(s) IPR002401 Cytochrome P450, E-class, group I	1/1:1:1.000	A	T	025;049;063;064;066;067;068;069;070;071;072;073;074;
Solyc03g114940	Fruit weight	fw3.2	synonymous_variant	Cytochrome P450 family protein (AHRD V1 ***- Q9C9D1_ARATH); contains Interpro domain(s) IPR002401 Cytochrome P450, E-class, group I	1/1:1:1.000	A	C
Solyc03g114940	Fruit weight	fw3.2	synonymous_variant	Cytochrome P450 family protein (AHRD V1 ***- Q9C9D1_ARATH); contains Interpro domain(s) IPR002401 Cytochrome P450, E-class, group I	1/1:1:1.000	G	A	016;022;025;037;039;042;044;045;046;047;049;051;052;054;055;056;057;058;059;060;063;064;065;066;067;068;069;070;071;072;073;074;103;105;
Solyc03g114940	Fruit weight	fw3.2	missense_variant	Cytochrome P450 family protein (AHRD V1 ***- Q9C9D1_ARATH); contains Interpro domain(s) IPR002401 Cytochrome P450, E-class, group I	1/1:1:1.000	C	T
Solyc03g114940	Fruit weight	fw3.2	missense_variant	Cytochrome P450 family protein (AHRD V1 ***- Q9C9D1_ARATH); contains Interpro domain(s) IPR002401 Cytochrome P450, E-class, group I	1/1:1:1.000	C	T
Solyc03g114940	Fruit weight	fw3.2	synonymous_variant	Cytochrome P450 family protein (AHRD V1 ***- Q9C9D1_ARATH); contains Interpro domain(s) IPR002401 Cytochrome P450, E-class, group I	1/1:1:1.000	C	T
Solyc03g114940	Fruit weight	fw3.2	missense_variant	Cytochrome P450 family protein (AHRD V1 ***- Q9C9D1_ARATH); contains Interpro domain(s) IPR002401 Cytochrome P450, E-class, group I	1/1:1:1.000	A	G
Solyc03g114940	Fruit weight	fw3.2	synonymous_variant	Cytochrome P450 family protein (AHRD V1 ***- Q9C9D1_ARATH); contains Interpro domain(s) IPR002401 Cytochrome P450, E-class, group I	1/1:1:1.000	G	T
Solyc03g114940	Fruit weight	fw3.2	missense_variant	Cytochrome P450 family protein (AHRD V1 ***- Q9C9D1_ARATH); contains Interpro domain(s) IPR002401 Cytochrome P450, E-class, group I	0/1:2:0.500	G	A
Solyc03g114940	Fruit weight	fw3.2	missense_variant	Cytochrome P450 family protein (AHRD V1 ***- Q9C9D1_ARATH); contains Interpro domain(s) IPR002401 Cytochrome P450, E-class, group I	1/1:2:1.000	G	A	025;049;060;063;064;065;066;067;068;069;070;071;072;073;074;
Solyc03g114940	Fruit weight	fw3.2	5_prime_UTR_variant	Cytochrome P450 family protein (AHRD V1 ***- Q9C9D1_ARATH); contains Interpro domain(s) IPR002401 Cytochrome P450, E-class, group I	0/1:2:0.500	G	A
Solyc03g114940	Fruit weight	fw3.2	5_prime_UTR_variant	Cytochrome P450 family protein (AHRD V1 ***- Q9C9D1_ARATH); contains Interpro domain(s) IPR002401 Cytochrome P450, E-class, group I	1/1:2:1.000	G	T
Solyc03g114940	Fruit weight	fw3.2	5_prime_UTR_variant	Cytochrome P450 family protein (AHRD V1 ***- Q9C9D1_ARATH); contains Interpro domain(s) IPR002401 Cytochrome P450, E-class, group I	1/1:2:1.000	A	T
Solyc03g114940	Fruit weight	fw3.2	5_prime_UTR_premature_start_codon_gain_variant	Cytochrome P450 family protein (AHRD V1 ***- Q9C9D1_ARATH); contains Interpro domain(s) IPR002401 Cytochrome P450, E-class, group I	1/1:3:1.000	T	C	025;049;060;063;064;065;066;067;068;069;070;071;072;073;074;
Solyc03g114940	Fruit weight	fw3.2	5_prime_UTR_variant	Cytochrome P450 family protein (AHRD V1 ***- Q9C9D1_ARATH); contains Interpro domain(s) IPR002401 Cytochrome P450, E-class, group I	1/1:3:1.000	T	C	025;049;060;063;064;065;066;067;068;069;070;071;072;073;074;
Solyc01g007800	Fruit shape/size	SlOFP2	upstream_gene_variant	SlOFP2 is part of the 31 member OFP gene family known to be involved in fruit shape. Computational annotation: Plant-specific domain TIGR01568 family protein (AHRD V1 *--- B6SZV1_MAIZE); contains Interpro domain(s) IPR006458 Protein of unknown function DUF623, plant	1/1:1:1.000	T	C
Solyc01g007800	Fruit shape/size	SlOFP2	synonymous_variant	SlOFP2 is part of the 31 member OFP gene family known to be involved in fruit shape. Computational annotation: Plant-specific domain TIGR01568 family protein (AHRD V1 *--- B6SZV1_MAIZE); contains Interpro domain(s) IPR006458 Protein of unknown function DUF623, plant	1/1:1:1.000	T	C
Solyc01g007800	Fruit shape/size	SlOFP2	synonymous_variant	SlOFP2 is part of the 31 member OFP gene family known to be involved in fruit shape. Computational annotation: Plant-specific domain TIGR01568 family protein (AHRD V1 *--- B6SZV1_MAIZE); contains Interpro domain(s) IPR006458 Protein of unknown function DUF623, plant	1/1:1:1.000	C	T
Solyc01g007800	Fruit shape/size	SlOFP2	synonymous_variant	SlOFP2 is part of the 31 member OFP gene family known to be involved in fruit shape. Computational annotation: Plant-specific domain TIGR01568 family protein (AHRD V1 *--- B6SZV1_MAIZE); contains Interpro domain(s) IPR006458 Protein of unknown function DUF623, plant	1/1:1:1.000	T	A
Solyc01g007800	Fruit shape/size	SlOFP2	synonymous_variant	SlOFP2 is part of the 31 member OFP gene family known to be involved in fruit shape. Computational annotation: Plant-specific domain TIGR01568 family protein (AHRD V1 *--- B6SZV1_MAIZE); contains Interpro domain(s) IPR006458 Protein of unknown function DUF623, plant	1/1:1:1.000	T	C
Solyc01g007800	Fruit shape/size	SlOFP2	missense_variant	SlOFP2 is part of the 31 member OFP gene family known to be involved in fruit shape. Computational annotation: Plant-specific domain TIGR01568 family protein (AHRD V1 *--- B6SZV1_MAIZE); contains Interpro domain(s) IPR006458 Protein of unknown function DUF623, plant	1/1:1:1.000	A	G
Solyc01g007800	Fruit shape/size	SlOFP2	synonymous_variant	SlOFP2 is part of the 31 member OFP gene family known to be involved in fruit shape. Computational annotation: Plant-specific domain TIGR01568 family protein (AHRD V1 *--- B6SZV1_MAIZE); contains Interpro domain(s) IPR006458 Protein of unknown function DUF623, plant	1/1:1:1.000	A	G
Solyc01g007800	Fruit shape/size	SlOFP2	downstream_gene_variant	SlOFP2 is part of the 31 member OFP gene family known to be involved in fruit shape. Computational annotation: Plant-specific domain TIGR01568 family protein (AHRD V1 *--- B6SZV1_MAIZE); contains Interpro domain(s) IPR006458 Protein of unknown function DUF623, plant	1/1:1:1.000	C	T
Solyc01g007810	Fruit shape/size	SlOFP3	downstream_gene_variant	SlOFP3 is part of the 31 member OFP gene family known to be involved in fruit shape. Computational annotation: Plant-specific domain TIGR01568 family protein (AHRD V1 *--- B6SZV1_MAIZE); contains Interpro domain(s) IPR006458 Protein of unknown function DUF623, plant	1/1:1:1.000	T	C
Solyc01g007810	Fruit shape/size	SlOFP3	downstream_gene_variant	SlOFP3 is part of the 31 member OFP gene family known to be involved in fruit shape. Computational annotation: Plant-specific domain TIGR01568 family protein (AHRD V1 *--- B6SZV1_MAIZE); contains Interpro domain(s) IPR006458 Protein of unknown function DUF623, plant	1/1:1:1.000	G	A
Solyc01g007810	Fruit shape/size	SlOFP3	downstream_gene_variant	SlOFP3 is part of the 31 member OFP gene family known to be involved in fruit shape. Computational annotation: Plant-specific domain TIGR01568 family protein (AHRD V1 *--- B6SZV1_MAIZE); contains Interpro domain(s) IPR006458 Protein of unknown function DUF623, plant	1/1:1:1.000	G	A	025;063;064;073;
Solyc01g007810	Fruit shape/size	SlOFP3	downstream_gene_variant	SlOFP3 is part of the 31 member OFP gene family known to be involved in fruit shape. Computational annotation: Plant-specific domain TIGR01568 family protein (AHRD V1 *--- B6SZV1_MAIZE); contains Interpro domain(s) IPR006458 Protein of unknown function DUF623, plant	1/1:1:1.000	G	A	070;
Solyc01g007810	Fruit shape/size	SlOFP3	downstream_gene_variant	SlOFP3 is part of the 31 member OFP gene family known to be involved in fruit shape. Computational annotation: Plant-specific domain TIGR01568 family protein (AHRD V1 *--- B6SZV1_MAIZE); contains Interpro domain(s) IPR006458 Protein of unknown function DUF623, plant	1/1:1:1.000	A	G
Solyc01g007810	Fruit shape/size	SlOFP3	synonymous_variant	SlOFP3 is part of the 31 member OFP gene family known to be involved in fruit shape. Computational annotation: Plant-specific domain TIGR01568 family protein (AHRD V1 *--- B6SZV1_MAIZE); contains Interpro domain(s) IPR006458 Protein of unknown function DUF623, plant	1/1:1:1.000	T	C
Solyc01g007810	Fruit shape/size	SlOFP3	synonymous_variant	SlOFP3 is part of the 31 member OFP gene family known to be involved in fruit shape. Computational annotation: Plant-specific domain TIGR01568 family protein (AHRD V1 *--- B6SZV1_MAIZE); contains Interpro domain(s) IPR006458 Protein of unknown function DUF623, plant	1/1:1:1.000	T	C
Solyc01g007810	Fruit shape/size	SlOFP3	missense_variant	SlOFP3 is part of the 31 member OFP gene family known to be involved in fruit shape. Computational annotation: Plant-specific domain TIGR01568 family protein (AHRD V1 *--- B6SZV1_MAIZE); contains Interpro domain(s) IPR006458 Protein of unknown function DUF623, plant	1/1:1:1.000	T	C
Solyc01g007810	Fruit shape/size	SlOFP3	synonymous_variant	SlOFP3 is part of the 31 member OFP gene family known to be involved in fruit shape. Computational annotation: Plant-specific domain TIGR01568 family protein (AHRD V1 *--- B6SZV1_MAIZE); contains Interpro domain(s) IPR006458 Protein of unknown function DUF623, plant	1/1:1:1.000	C	T	025;060;064;065;066;067;068;069;070;071;072;074;
Solyc01g007810	Fruit shape/size	SlOFP3	upstream_gene_variant	SlOFP3 is part of the 31 member OFP gene family known to be involved in fruit shape. Computational annotation: Plant-specific domain TIGR01568 family protein (AHRD V1 *--- B6SZV1_MAIZE); contains Interpro domain(s) IPR006458 Protein of unknown function DUF623, plant	1/1:2:1.000	CTTTTTTTTTT	CTTTTTT
Solyc01g007810	Fruit shape/size	SlOFP3	upstream_gene_variant	SlOFP3 is part of the 31 member OFP gene family known to be involved in fruit shape. Computational annotation: Plant-specific domain TIGR01568 family protein (AHRD V1 *--- B6SZV1_MAIZE); contains Interpro domain(s) IPR006458 Protein of unknown function DUF623, plant	1/1:1:1.000	T	A
Solyc01g009340	Fruit shape/size	SlSUN2	disruptive_inframe_insertion	SlSUN2 is part of the 34 member SUN-like gene family. Computational annotation: Calmodulin-binding protein family-like (AHRD V1 **-* Q6YXT2_ORYSJ); contains Interpro domain(s) IPR000048 IQ calmodulin-binding region	1/1:2:1.000	GA	GAGAA	003;007;017;025;039;042;044;045;046;047;049;051;052;053;054;055;056;057;058;059;060;063;064;065;066;067;068;069;070;071;072;073;074;103;104;105;
Solyc01g009340	Fruit shape/size	SlSUN2	missense_variant	SlSUN2 is part of the 34 member SUN-like gene family. Computational annotation: Calmodulin-binding protein family-like (AHRD V1 **-* Q6YXT2_ORYSJ); contains Interpro domain(s) IPR000048 IQ calmodulin-binding region	1/1:1:1.000	A	T	049;063;065;066;067;068;069;070;071;072;074;
Solyc01g009340	Fruit shape/size	SlSUN2	splice_region_variant&intron_variant	SlSUN2 is part of the 34 member SUN-like gene family. Computational annotation: Calmodulin-binding protein family-like (AHRD V1 **-* Q6YXT2_ORYSJ); contains Interpro domain(s) IPR000048 IQ calmodulin-binding region	1/1:1:1.000	T	C
Solyc01g009340	Fruit shape/size	SlSUN2	intron_variant	SlSUN2 is part of the 34 member SUN-like gene family. Computational annotation: Calmodulin-binding protein family-like (AHRD V1 **-* Q6YXT2_ORYSJ); contains Interpro domain(s) IPR000048 IQ calmodulin-binding region	1/1:1:1.000	T	C
Solyc01g009340	Fruit shape/size	SlSUN2	intron_variant	SlSUN2 is part of the 34 member SUN-like gene family. Computational annotation: Calmodulin-binding protein family-like (AHRD V1 **-* Q6YXT2_ORYSJ); contains Interpro domain(s) IPR000048 IQ calmodulin-binding region	1/1:1:1.000	C	T
Solyc01g009340	Fruit shape/size	SlSUN2	intron_variant	SlSUN2 is part of the 34 member SUN-like gene family. Computational annotation: Calmodulin-binding protein family-like (AHRD V1 **-* Q6YXT2_ORYSJ); contains Interpro domain(s) IPR000048 IQ calmodulin-binding region	1/1:1:1.000	A	G	025;049;051;052;056;057;058;059;060;063;064;065;066;067;068;069;071;072;073;074;
Solyc01g009340	Fruit shape/size	SlSUN2	synonymous_variant	SlSUN2 is part of the 34 member SUN-like gene family. Computational annotation: Calmodulin-binding protein family-like (AHRD V1 **-* Q6YXT2_ORYSJ); contains Interpro domain(s) IPR000048 IQ calmodulin-binding region	1/1:1:1.000	C	G
Solyc01g009340	Fruit shape/size	SlSUN2	missense_variant	SlSUN2 is part of the 34 member SUN-like gene family. Computational annotation: Calmodulin-binding protein family-like (AHRD V1 **-* Q6YXT2_ORYSJ); contains Interpro domain(s) IPR000048 IQ calmodulin-binding region	1/1:1:1.000	T	A
Solyc01g009340	Fruit shape/size	SlSUN2	stop_gained	SlSUN2 is part of the 34 member SUN-like gene family. Computational annotation: Calmodulin-binding protein family-like (AHRD V1 **-* Q6YXT2_ORYSJ); contains Interpro domain(s) IPR000048 IQ calmodulin-binding region	1/1:1:1.000	C	T
Solyc01g009340	Fruit shape/size	SlSUN2	missense_variant	SlSUN2 is part of the 34 member SUN-like gene family. Computational annotation: Calmodulin-binding protein family-like (AHRD V1 **-* Q6YXT2_ORYSJ); contains Interpro domain(s) IPR000048 IQ calmodulin-binding region	1/1:1:1.000	C	A
Solyc01g009340	Fruit shape/size	SlSUN2	missense_variant	SlSUN2 is part of the 34 member SUN-like gene family. Computational annotation: Calmodulin-binding protein family-like (AHRD V1 **-* Q6YXT2_ORYSJ); contains Interpro domain(s) IPR000048 IQ calmodulin-binding region	0/1:2:0.500	A	T
Solyc01g009340	Fruit shape/size	SlSUN2	missense_variant	SlSUN2 is part of the 34 member SUN-like gene family. Computational annotation: Calmodulin-binding protein family-like (AHRD V1 **-* Q6YXT2_ORYSJ); contains Interpro domain(s) IPR000048 IQ calmodulin-binding region	0/1:2:0.500	C	T
Solyc01g009340	Fruit shape/size	SlSUN2	intron_variant	SlSUN2 is part of the 34 member SUN-like gene family. Computational annotation: Calmodulin-binding protein family-like (AHRD V1 **-* Q6YXT2_ORYSJ); contains Interpro domain(s) IPR000048 IQ calmodulin-binding region	1/1:1:1.000	T	C	049;051;052;053;058;059;060;065;073;074;104;
Solyc01g009340	Fruit shape/size	SlSUN2	intron_variant	SlSUN2 is part of the 34 member SUN-like gene family. Computational annotation: Calmodulin-binding protein family-like (AHRD V1 **-* Q6YXT2_ORYSJ); contains Interpro domain(s) IPR000048 IQ calmodulin-binding region	1/1:2:1.000	TTAATAA	TTAA
Solyc01g009340	Fruit shape/size	SlSUN2	intron_variant	SlSUN2 is part of the 34 member SUN-like gene family. Computational annotation: Calmodulin-binding protein family-like (AHRD V1 **-* Q6YXT2_ORYSJ); contains Interpro domain(s) IPR000048 IQ calmodulin-binding region	1/1:1:1.000	A	G
Solyc01g009340	Fruit shape/size	SlSUN2	intron_variant	SlSUN2 is part of the 34 member SUN-like gene family. Computational annotation: Calmodulin-binding protein family-like (AHRD V1 **-* Q6YXT2_ORYSJ); contains Interpro domain(s) IPR000048 IQ calmodulin-binding region	1/1:2:1.000	TATAA	T	025;049;063;066;067;070;071;072;073;074;
Solyc01g009340	Fruit shape/size	SlSUN2	intron_variant	SlSUN2 is part of the 34 member SUN-like gene family. Computational annotation: Calmodulin-binding protein family-like (AHRD V1 **-* Q6YXT2_ORYSJ); contains Interpro domain(s) IPR000048 IQ calmodulin-binding region	1/1:2:1.000	T	C
Solyc01g009340	Fruit shape/size	SlSUN2	intron_variant	SlSUN2 is part of the 34 member SUN-like gene family. Computational annotation: Calmodulin-binding protein family-like (AHRD V1 **-* Q6YXT2_ORYSJ); contains Interpro domain(s) IPR000048 IQ calmodulin-binding region	1/1:1:1.000	A	T	025;049;063;065;073;074;
Solyc01g009340	Fruit shape/size	SlSUN2	intron_variant	SlSUN2 is part of the 34 member SUN-like gene family. Computational annotation: Calmodulin-binding protein family-like (AHRD V1 **-* Q6YXT2_ORYSJ); contains Interpro domain(s) IPR000048 IQ calmodulin-binding region	1/1:2:1.000	T	C	025;049;060;063;064;065;073;074;
Solyc01g009340	Fruit shape/size	SlSUN2	missense_variant	SlSUN2 is part of the 34 member SUN-like gene family. Computational annotation: Calmodulin-binding protein family-like (AHRD V1 **-* Q6YXT2_ORYSJ); contains Interpro domain(s) IPR000048 IQ calmodulin-binding region	1/1:1:1.000	G	A	025;064;
Solyc01g009340	Fruit shape/size	SlSUN2	missense_variant	SlSUN2 is part of the 34 member SUN-like gene family. Computational annotation: Calmodulin-binding protein family-like (AHRD V1 **-* Q6YXT2_ORYSJ); contains Interpro domain(s) IPR000048 IQ calmodulin-binding region	1/1:1:1.000	T	C
Solyc01g009340	Fruit shape/size	SlSUN2	missense_variant	SlSUN2 is part of the 34 member SUN-like gene family. Computational annotation: Calmodulin-binding protein family-like (AHRD V1 **-* Q6YXT2_ORYSJ); contains Interpro domain(s) IPR000048 IQ calmodulin-binding region	1/1:1:1.000	G	C
Solyc01g009340	Fruit shape/size	SlSUN2	missense_variant	SlSUN2 is part of the 34 member SUN-like gene family. Computational annotation: Calmodulin-binding protein family-like (AHRD V1 **-* Q6YXT2_ORYSJ); contains Interpro domain(s) IPR000048 IQ calmodulin-binding region	1/1:1:1.000	T	C
Solyc01g009340	Fruit shape/size	SlSUN2	missense_variant	SlSUN2 is part of the 34 member SUN-like gene family. Computational annotation: Calmodulin-binding protein family-like (AHRD V1 **-* Q6YXT2_ORYSJ); contains Interpro domain(s) IPR000048 IQ calmodulin-binding region	0/1:2:0.500	C	T
Solyc01g009340	Fruit shape/size	SlSUN2	disruptive_inframe_deletion	SlSUN2 is part of the 34 member SUN-like gene family. Computational annotation: Calmodulin-binding protein family-like (AHRD V1 **-* Q6YXT2_ORYSJ); contains Interpro domain(s) IPR000048 IQ calmodulin-binding region	1/1:1:1.000	AGAG	A
Solyc01g009340	Fruit shape/size	SlSUN2	synonymous_variant	SlSUN2 is part of the 34 member SUN-like gene family. Computational annotation: Calmodulin-binding protein family-like (AHRD V1 **-* Q6YXT2_ORYSJ); contains Interpro domain(s) IPR000048 IQ calmodulin-binding region	1/1:3:1.000	T	A	025;049;063;064;065;074;
Solyc01g009340	Fruit shape/size	SlSUN2	missense_variant	SlSUN2 is part of the 34 member SUN-like gene family. Computational annotation: Calmodulin-binding protein family-like (AHRD V1 **-* Q6YXT2_ORYSJ); contains Interpro domain(s) IPR000048 IQ calmodulin-binding region	1/1:1:1.000	G	A
Solyc01g009340	Fruit shape/size	SlSUN2	synonymous_variant	SlSUN2 is part of the 34 member SUN-like gene family. Computational annotation: Calmodulin-binding protein family-like (AHRD V1 **-* Q6YXT2_ORYSJ); contains Interpro domain(s) IPR000048 IQ calmodulin-binding region	1/1:1:1.000	A	T
Solyc01g009340	Fruit shape/size	SlSUN2	synonymous_variant	SlSUN2 is part of the 34 member SUN-like gene family. Computational annotation: Calmodulin-binding protein family-like (AHRD V1 **-* Q6YXT2_ORYSJ); contains Interpro domain(s) IPR000048 IQ calmodulin-binding region	1/1:1:1.000	T	G
Solyc01g009340	Fruit shape/size	SlSUN2	downstream_gene_variant	SlSUN2 is part of the 34 member SUN-like gene family. Computational annotation: Calmodulin-binding protein family-like (AHRD V1 **-* Q6YXT2_ORYSJ); contains Interpro domain(s) IPR000048 IQ calmodulin-binding region	1/1:1:1.000	A	T
Solyc01g009340	Fruit shape/size	SlSUN2	downstream_gene_variant	SlSUN2 is part of the 34 member SUN-like gene family. Computational annotation: Calmodulin-binding protein family-like (AHRD V1 **-* Q6YXT2_ORYSJ); contains Interpro domain(s) IPR000048 IQ calmodulin-binding region	1/1:1:1.000	A	C	025;049;051;052;058;059;060;063;064;065;066;067;068;069;070;071;072;073;074;
Solyc01g009340	Fruit shape/size	SlSUN2	downstream_gene_variant	SlSUN2 is part of the 34 member SUN-like gene family. Computational annotation: Calmodulin-binding protein family-like (AHRD V1 **-* Q6YXT2_ORYSJ); contains Interpro domain(s) IPR000048 IQ calmodulin-binding region	1/1:1:1.000	T	A	049;
Solyc01g009340	Fruit shape/size	SlSUN2	downstream_gene_variant	SlSUN2 is part of the 34 member SUN-like gene family. Computational annotation: Calmodulin-binding protein family-like (AHRD V1 **-* Q6YXT2_ORYSJ); contains Interpro domain(s) IPR000048 IQ calmodulin-binding region	1/1:1:1.000	T	A	025;049;051;052;056;057;058;059;060;063;064;065;066;067;068;069;070;071;072;073;074;
Solyc01g009340	Fruit shape/size	SlSUN2	downstream_gene_variant	SlSUN2 is part of the 34 member SUN-like gene family. Computational annotation: Calmodulin-binding protein family-like (AHRD V1 **-* Q6YXT2_ORYSJ); contains Interpro domain(s) IPR000048 IQ calmodulin-binding region	0/1:2:0.500	G	A
Solyc01g009340	Fruit shape/size	SlSUN2	downstream_gene_variant	SlSUN2 is part of the 34 member SUN-like gene family. Computational annotation: Calmodulin-binding protein family-like (AHRD V1 **-* Q6YXT2_ORYSJ); contains Interpro domain(s) IPR000048 IQ calmodulin-binding region	0/1:2:0.500	T	C
Solyc01g009340	Fruit shape/size	SlSUN2	downstream_gene_variant	SlSUN2 is part of the 34 member SUN-like gene family. Computational annotation: Calmodulin-binding protein family-like (AHRD V1 **-* Q6YXT2_ORYSJ); contains Interpro domain(s) IPR000048 IQ calmodulin-binding region	0/1:2:0.500	C	T
Solyc01g009340	Fruit shape/size	SlSUN2	downstream_gene_variant	SlSUN2 is part of the 34 member SUN-like gene family. Computational annotation: Calmodulin-binding protein family-like (AHRD V1 **-* Q6YXT2_ORYSJ); contains Interpro domain(s) IPR000048 IQ calmodulin-binding region	0/1:2:0.500	G	A	023;064;
Solyc01g009340	Fruit shape/size	SlSUN2	downstream_gene_variant	SlSUN2 is part of the 34 member SUN-like gene family. Computational annotation: Calmodulin-binding protein family-like (AHRD V1 **-* Q6YXT2_ORYSJ); contains Interpro domain(s) IPR000048 IQ calmodulin-binding region	1/1:1:1.000	T	C	025;049;051;052;053;058;059;060;063;064;065;066;067;068;069;070;071;072;073;074;104;
Solyc01g009340	Fruit shape/size	SlSUN2	downstream_gene_variant	SlSUN2 is part of the 34 member SUN-like gene family. Computational annotation: Calmodulin-binding protein family-like (AHRD V1 **-* Q6YXT2_ORYSJ); contains Interpro domain(s) IPR000048 IQ calmodulin-binding region	1/1:1:1.000	A	T	063;
Solyc01g009340	Fruit shape/size	SlSUN2	downstream_gene_variant	SlSUN2 is part of the 34 member SUN-like gene family. Computational annotation: Calmodulin-binding protein family-like (AHRD V1 **-* Q6YXT2_ORYSJ); contains Interpro domain(s) IPR000048 IQ calmodulin-binding region	1/1:1:1.000	A	G	025;049;051;052;053;058;059;060;063;064;065;073;074;104;
Solyc01g009340	Fruit shape/size	SlSUN2	downstream_gene_variant	SlSUN2 is part of the 34 member SUN-like gene family. Computational annotation: Calmodulin-binding protein family-like (AHRD V1 **-* Q6YXT2_ORYSJ); contains Interpro domain(s) IPR000048 IQ calmodulin-binding region	1/1:1:1.000	A	C	049;060;065;
Solyc01g009340	Fruit shape/size	SlSUN2	downstream_gene_variant	SlSUN2 is part of the 34 member SUN-like gene family. Computational annotation: Calmodulin-binding protein family-like (AHRD V1 **-* Q6YXT2_ORYSJ); contains Interpro domain(s) IPR000048 IQ calmodulin-binding region	1/1:1:1.000	A	T	064;065;066;067;068;069;070;071;072;
Solyc01g009340	Fruit shape/size	SlSUN2	downstream_gene_variant	SlSUN2 is part of the 34 member SUN-like gene family. Computational annotation: Calmodulin-binding protein family-like (AHRD V1 **-* Q6YXT2_ORYSJ); contains Interpro domain(s) IPR000048 IQ calmodulin-binding region	1/1:1:1.000	A	G	025;049;051;052;053;058;059;060;063;064;065;073;104;
Solyc01g009340	Fruit shape/size	SlSUN2	downstream_gene_variant	SlSUN2 is part of the 34 member SUN-like gene family. Computational annotation: Calmodulin-binding protein family-like (AHRD V1 **-* Q6YXT2_ORYSJ); contains Interpro domain(s) IPR000048 IQ calmodulin-binding region	1/1:1:1.000	T	C
Solyc01g009340	Fruit shape/size	SlSUN2	downstream_gene_variant	SlSUN2 is part of the 34 member SUN-like gene family. Computational annotation: Calmodulin-binding protein family-like (AHRD V1 **-* Q6YXT2_ORYSJ); contains Interpro domain(s) IPR000048 IQ calmodulin-binding region	1/1:1:1.000	A	T
Solyc01g009340	Fruit shape/size	SlSUN2	downstream_gene_variant	SlSUN2 is part of the 34 member SUN-like gene family. Computational annotation: Calmodulin-binding protein family-like (AHRD V1 **-* Q6YXT2_ORYSJ); contains Interpro domain(s) IPR000048 IQ calmodulin-binding region	1/1:1:1.000	G	A	025;049;051;052;053;058;059;060;063;064;065;073;104;
Solyc01g010240	Fruit shape/size	SlCRCa	upstream_gene_variant	SlCRCa is part of the YABBY gene family. Computational annotation: CRABS CLAW (Fragment) (AHRD V1 ***- Q5EMM8_GOSHI); contains Interpro domain(s) IPR006780 YABBY protein	1/1:1:1.000	A	G
Solyc01g010240	Fruit shape/size	SlCRCa	upstream_gene_variant	SlCRCa is part of the YABBY gene family. Computational annotation: CRABS CLAW (Fragment) (AHRD V1 ***- Q5EMM8_GOSHI); contains Interpro domain(s) IPR006780 YABBY protein	1/1:1:1.000	G	A
Solyc01g010240	Fruit shape/size	SlCRCa	upstream_gene_variant	SlCRCa is part of the YABBY gene family. Computational annotation: CRABS CLAW (Fragment) (AHRD V1 ***- Q5EMM8_GOSHI); contains Interpro domain(s) IPR006780 YABBY protein	1/1:2:1.000	T	C	017;025;039;042;044;047;049;051;052;053;054;055;056;057;058;059;060;063;064;065;073;074;104;
Solyc01g010240	Fruit shape/size	SlCRCa	upstream_gene_variant	SlCRCa is part of the YABBY gene family. Computational annotation: CRABS CLAW (Fragment) (AHRD V1 ***- Q5EMM8_GOSHI); contains Interpro domain(s) IPR006780 YABBY protein	1/1:1:1.000	T	C	025;049;060;063;064;065;067;068;069;073;074;
Solyc01g010240	Fruit shape/size	SlCRCa	upstream_gene_variant	SlCRCa is part of the YABBY gene family. Computational annotation: CRABS CLAW (Fragment) (AHRD V1 ***- Q5EMM8_GOSHI); contains Interpro domain(s) IPR006780 YABBY protein	1/1:1:1.000	T	C
Solyc01g010240	Fruit shape/size	SlCRCa	synonymous_variant	SlCRCa is part of the YABBY gene family. Computational annotation: CRABS CLAW (Fragment) (AHRD V1 ***- Q5EMM8_GOSHI); contains Interpro domain(s) IPR006780 YABBY protein	1/1:1:1.000	A	T
Solyc01g010240	Fruit shape/size	SlCRCa	downstream_gene_variant	SlCRCa is part of the YABBY gene family. Computational annotation: CRABS CLAW (Fragment) (AHRD V1 ***- Q5EMM8_GOSHI); contains Interpro domain(s) IPR006780 YABBY protein	0/1:2:0.500	G	A	049;058;063;
Solyc01g010240	Fruit shape/size	SlCRCa	downstream_gene_variant	SlCRCa is part of the YABBY gene family. Computational annotation: CRABS CLAW (Fragment) (AHRD V1 ***- Q5EMM8_GOSHI); contains Interpro domain(s) IPR006780 YABBY protein	1/1:2:1.000	C	T
Solyc01g010240	Fruit shape/size	SlCRCa	downstream_gene_variant	SlCRCa is part of the YABBY gene family. Computational annotation: CRABS CLAW (Fragment) (AHRD V1 ***- Q5EMM8_GOSHI); contains Interpro domain(s) IPR006780 YABBY protein	1/1:2:1.000	C	T
Solyc01g010240	Fruit shape/size	SlCRCa	downstream_gene_variant	SlCRCa is part of the YABBY gene family. Computational annotation: CRABS CLAW (Fragment) (AHRD V1 ***- Q5EMM8_GOSHI); contains Interpro domain(s) IPR006780 YABBY protein	1/1:1:1.000	T	C
Solyc01g010240	Fruit shape/size	SlCRCa	downstream_gene_variant	SlCRCa is part of the YABBY gene family. Computational annotation: CRABS CLAW (Fragment) (AHRD V1 ***- Q5EMM8_GOSHI); contains Interpro domain(s) IPR006780 YABBY protein	2/2:5:1.000	A	T	070;
Solyc01g010240	Fruit shape/size	SlCRCa	downstream_gene_variant	SlCRCa is part of the YABBY gene family. Computational annotation: CRABS CLAW (Fragment) (AHRD V1 ***- Q5EMM8_GOSHI); contains Interpro domain(s) IPR006780 YABBY protein	2/2:5:1.000	A	G	070;
Solyc01g010240	Fruit shape/size	SlCRCa	downstream_gene_variant	SlCRCa is part of the YABBY gene family. Computational annotation: CRABS CLAW (Fragment) (AHRD V1 ***- Q5EMM8_GOSHI); contains Interpro domain(s) IPR006780 YABBY protein	0/1:7:0.286	T	C
Solyc01g010240	Fruit shape/size	SlCRCa	downstream_gene_variant	SlCRCa is part of the YABBY gene family. Computational annotation: CRABS CLAW (Fragment) (AHRD V1 ***- Q5EMM8_GOSHI); contains Interpro domain(s) IPR006780 YABBY protein	1/1:5:0.800	T	C
Solyc01g010240	Fruit shape/size	SlCRCa	downstream_gene_variant	SlCRCa is part of the YABBY gene family. Computational annotation: CRABS CLAW (Fragment) (AHRD V1 ***- Q5EMM8_GOSHI); contains Interpro domain(s) IPR006780 YABBY protein	0/0:5:0.200	G	T	025;063;
Solyc01g088250	Fruit shape/size	SlSUN3	upstream_gene_variant	SlSUN3 is part of the 34 member SUN-like gene family. Computational annotation: Calmodulin-binding protein family-like (AHRD V1 **-* Q6YXT2_ORYSJ); contains Interpro domain(s) IPR000048 IQ calmodulin-binding region	1/1:1:1.000	C	T	025;051;052;058;059;063;064;065;066;068;071;072;073;
Solyc01g088250	Fruit shape/size	SlSUN3	upstream_gene_variant	SlSUN3 is part of the 34 member SUN-like gene family. Computational annotation: Calmodulin-binding protein family-like (AHRD V1 **-* Q6YXT2_ORYSJ); contains Interpro domain(s) IPR000048 IQ calmodulin-binding region	1/1:2:1.000	CAAA	CAAAAA
Solyc01g088250	Fruit shape/size	SlSUN3	upstream_gene_variant	SlSUN3 is part of the 34 member SUN-like gene family. Computational annotation: Calmodulin-binding protein family-like (AHRD V1 **-* Q6YXT2_ORYSJ); contains Interpro domain(s) IPR000048 IQ calmodulin-binding region	0/1:2:0.500	C	T
Solyc01g088250	Fruit shape/size	SlSUN3	upstream_gene_variant	SlSUN3 is part of the 34 member SUN-like gene family. Computational annotation: Calmodulin-binding protein family-like (AHRD V1 **-* Q6YXT2_ORYSJ); contains Interpro domain(s) IPR000048 IQ calmodulin-binding region	1/1:1:1.000	T	G
Solyc01g088250	Fruit shape/size	SlSUN3	upstream_gene_variant	SlSUN3 is part of the 34 member SUN-like gene family. Computational annotation: Calmodulin-binding protein family-like (AHRD V1 **-* Q6YXT2_ORYSJ); contains Interpro domain(s) IPR000048 IQ calmodulin-binding region	1/1:1:1.000	C	T	051;052;058;
Solyc01g088250	Fruit shape/size	SlSUN3	upstream_gene_variant	SlSUN3 is part of the 34 member SUN-like gene family. Computational annotation: Calmodulin-binding protein family-like (AHRD V1 **-* Q6YXT2_ORYSJ); contains Interpro domain(s) IPR000048 IQ calmodulin-binding region	1/1:1:1.000	T	C
Solyc01g088250	Fruit shape/size	SlSUN3	upstream_gene_variant	SlSUN3 is part of the 34 member SUN-like gene family. Computational annotation: Calmodulin-binding protein family-like (AHRD V1 **-* Q6YXT2_ORYSJ); contains Interpro domain(s) IPR000048 IQ calmodulin-binding region	1/1:1:1.000	A	C
Solyc01g088250	Fruit shape/size	SlSUN3	upstream_gene_variant	SlSUN3 is part of the 34 member SUN-like gene family. Computational annotation: Calmodulin-binding protein family-like (AHRD V1 **-* Q6YXT2_ORYSJ); contains Interpro domain(s) IPR000048 IQ calmodulin-binding region	1/1:1:1.000	T	C
Solyc01g088250	Fruit shape/size	SlSUN3	upstream_gene_variant	SlSUN3 is part of the 34 member SUN-like gene family. Computational annotation: Calmodulin-binding protein family-like (AHRD V1 **-* Q6YXT2_ORYSJ); contains Interpro domain(s) IPR000048 IQ calmodulin-binding region	1/1:1:1.000	T	A
Solyc01g088250	Fruit shape/size	SlSUN3	upstream_gene_variant	SlSUN3 is part of the 34 member SUN-like gene family. Computational annotation: Calmodulin-binding protein family-like (AHRD V1 **-* Q6YXT2_ORYSJ); contains Interpro domain(s) IPR000048 IQ calmodulin-binding region	1/1:1:1.000	T	A
Solyc01g088250	Fruit shape/size	SlSUN3	upstream_gene_variant	SlSUN3 is part of the 34 member SUN-like gene family. Computational annotation: Calmodulin-binding protein family-like (AHRD V1 **-* Q6YXT2_ORYSJ); contains Interpro domain(s) IPR000048 IQ calmodulin-binding region	1/1:1:1.000	A	G
Solyc01g088250	Fruit shape/size	SlSUN3	upstream_gene_variant	SlSUN3 is part of the 34 member SUN-like gene family. Computational annotation: Calmodulin-binding protein family-like (AHRD V1 **-* Q6YXT2_ORYSJ); contains Interpro domain(s) IPR000048 IQ calmodulin-binding region	1/1:1:1.000	C	T	016;017;025;039;042;044;045;046;047;049;051;052;053;054;055;056;057;058;059;060;063;064;065;066;067;068;069;070;071;072;073;074;103;104;105;
Solyc01g088250	Fruit shape/size	SlSUN3	5_prime_UTR_variant	SlSUN3 is part of the 34 member SUN-like gene family. Computational annotation: Calmodulin-binding protein family-like (AHRD V1 **-* Q6YXT2_ORYSJ); contains Interpro domain(s) IPR000048 IQ calmodulin-binding region	1/1:1:1.000	G	C
Solyc01g088250	Fruit shape/size	SlSUN3	missense_variant	SlSUN3 is part of the 34 member SUN-like gene family. Computational annotation: Calmodulin-binding protein family-like (AHRD V1 **-* Q6YXT2_ORYSJ); contains Interpro domain(s) IPR000048 IQ calmodulin-binding region	1/1:1:1.000	A	C
Solyc01g088250	Fruit shape/size	SlSUN3	missense_variant	SlSUN3 is part of the 34 member SUN-like gene family. Computational annotation: Calmodulin-binding protein family-like (AHRD V1 **-* Q6YXT2_ORYSJ); contains Interpro domain(s) IPR000048 IQ calmodulin-binding region	1/1:1:1.000	A	G	025;049;060;063;064;065;066;067;068;069;070;071;072;073;074;
Solyc01g088250	Fruit shape/size	SlSUN3	missense_variant	SlSUN3 is part of the 34 member SUN-like gene family. Computational annotation: Calmodulin-binding protein family-like (AHRD V1 **-* Q6YXT2_ORYSJ); contains Interpro domain(s) IPR000048 IQ calmodulin-binding region	1/1:1:1.000	T	G
Solyc01g088250	Fruit shape/size	SlSUN3	synonymous_variant	SlSUN3 is part of the 34 member SUN-like gene family. Computational annotation: Calmodulin-binding protein family-like (AHRD V1 **-* Q6YXT2_ORYSJ); contains Interpro domain(s) IPR000048 IQ calmodulin-binding region	1/1:1:1.000	G	A
Solyc01g088250	Fruit shape/size	SlSUN3	synonymous_variant	SlSUN3 is part of the 34 member SUN-like gene family. Computational annotation: Calmodulin-binding protein family-like (AHRD V1 **-* Q6YXT2_ORYSJ); contains Interpro domain(s) IPR000048 IQ calmodulin-binding region	1/1:1:1.000	G	A	070;
Solyc01g088250	Fruit shape/size	SlSUN3	missense_variant	SlSUN3 is part of the 34 member SUN-like gene family. Computational annotation: Calmodulin-binding protein family-like (AHRD V1 **-* Q6YXT2_ORYSJ); contains Interpro domain(s) IPR000048 IQ calmodulin-binding region	1/1:1:1.000	T	C
Solyc01g088250	Fruit shape/size	SlSUN3	missense_variant	SlSUN3 is part of the 34 member SUN-like gene family. Computational annotation: Calmodulin-binding protein family-like (AHRD V1 **-* Q6YXT2_ORYSJ); contains Interpro domain(s) IPR000048 IQ calmodulin-binding region	1/1:1:1.000	G	T
Solyc01g088250	Fruit shape/size	SlSUN3	synonymous_variant	SlSUN3 is part of the 34 member SUN-like gene family. Computational annotation: Calmodulin-binding protein family-like (AHRD V1 **-* Q6YXT2_ORYSJ); contains Interpro domain(s) IPR000048 IQ calmodulin-binding region	1/1:1:1.000	A	G
Solyc01g088250	Fruit shape/size	SlSUN3	splice_region_variant&synonymous_variant	SlSUN3 is part of the 34 member SUN-like gene family. Computational annotation: Calmodulin-binding protein family-like (AHRD V1 **-* Q6YXT2_ORYSJ); contains Interpro domain(s) IPR000048 IQ calmodulin-binding region	1/1:1:1.000	A	G
Solyc01g088250	Fruit shape/size	SlSUN3	synonymous_variant	SlSUN3 is part of the 34 member SUN-like gene family. Computational annotation: Calmodulin-binding protein family-like (AHRD V1 **-* Q6YXT2_ORYSJ); contains Interpro domain(s) IPR000048 IQ calmodulin-binding region	1/1:1:1.000	C	T	049;
Solyc01g088250	Fruit shape/size	SlSUN3	missense_variant	SlSUN3 is part of the 34 member SUN-like gene family. Computational annotation: Calmodulin-binding protein family-like (AHRD V1 **-* Q6YXT2_ORYSJ); contains Interpro domain(s) IPR000048 IQ calmodulin-binding region	1/1:1:1.000	A	G
Solyc01g088250	Fruit shape/size	SlSUN3	missense_variant	SlSUN3 is part of the 34 member SUN-like gene family. Computational annotation: Calmodulin-binding protein family-like (AHRD V1 **-* Q6YXT2_ORYSJ); contains Interpro domain(s) IPR000048 IQ calmodulin-binding region	1/1:1:1.000	C	G
Solyc01g088250	Fruit shape/size	SlSUN3	stop_gained	SlSUN3 is part of the 34 member SUN-like gene family. Computational annotation: Calmodulin-binding protein family-like (AHRD V1 **-* Q6YXT2_ORYSJ); contains Interpro domain(s) IPR000048 IQ calmodulin-binding region	1/1:1:1.000	G	A
Solyc01g088250	Fruit shape/size	SlSUN3	synonymous_variant	SlSUN3 is part of the 34 member SUN-like gene family. Computational annotation: Calmodulin-binding protein family-like (AHRD V1 **-* Q6YXT2_ORYSJ); contains Interpro domain(s) IPR000048 IQ calmodulin-binding region	0/1:2:0.500	C	T
Solyc01g088250	Fruit shape/size	SlSUN3	missense_variant	SlSUN3 is part of the 34 member SUN-like gene family. Computational annotation: Calmodulin-binding protein family-like (AHRD V1 **-* Q6YXT2_ORYSJ); contains Interpro domain(s) IPR000048 IQ calmodulin-binding region	0/1:2:0.500	C	G
Solyc01g088250	Fruit shape/size	SlSUN3	synonymous_variant	SlSUN3 is part of the 34 member SUN-like gene family. Computational annotation: Calmodulin-binding protein family-like (AHRD V1 **-* Q6YXT2_ORYSJ); contains Interpro domain(s) IPR000048 IQ calmodulin-binding region	0/1:2:0.500	A	G
Solyc01g088250	Fruit shape/size	SlSUN3	missense_variant	SlSUN3 is part of the 34 member SUN-like gene family. Computational annotation: Calmodulin-binding protein family-like (AHRD V1 **-* Q6YXT2_ORYSJ); contains Interpro domain(s) IPR000048 IQ calmodulin-binding region	0/1:2:0.500	G	A	025;064;
Solyc01g088250	Fruit shape/size	SlSUN3	missense_variant	SlSUN3 is part of the 34 member SUN-like gene family. Computational annotation: Calmodulin-binding protein family-like (AHRD V1 **-* Q6YXT2_ORYSJ); contains Interpro domain(s) IPR000048 IQ calmodulin-binding region	0/1:2:0.500	C	T
Solyc01g088250	Fruit shape/size	SlSUN3	synonymous_variant	SlSUN3 is part of the 34 member SUN-like gene family. Computational annotation: Calmodulin-binding protein family-like (AHRD V1 **-* Q6YXT2_ORYSJ); contains Interpro domain(s) IPR000048 IQ calmodulin-binding region	0/1:2:0.500	A	C
Solyc01g088250	Fruit shape/size	SlSUN3	synonymous_variant	SlSUN3 is part of the 34 member SUN-like gene family. Computational annotation: Calmodulin-binding protein family-like (AHRD V1 **-* Q6YXT2_ORYSJ); contains Interpro domain(s) IPR000048 IQ calmodulin-binding region	0/1:2:0.500	C	T	063;
Solyc01g088250	Fruit shape/size	SlSUN3	synonymous_variant	SlSUN3 is part of the 34 member SUN-like gene family. Computational annotation: Calmodulin-binding protein family-like (AHRD V1 **-* Q6YXT2_ORYSJ); contains Interpro domain(s) IPR000048 IQ calmodulin-binding region	1/1:3:1.000	G	A
Solyc01g088250	Fruit shape/size	SlSUN3	synonymous_variant	SlSUN3 is part of the 34 member SUN-like gene family. Computational annotation: Calmodulin-binding protein family-like (AHRD V1 **-* Q6YXT2_ORYSJ); contains Interpro domain(s) IPR000048 IQ calmodulin-binding region	1/1:1:1.000	G	A	016;017;022;025;039;042;044;045;046;047;049;051;052;053;054;055;056;057;058;059;060;063;064;065;066;067;068;069;070;071;072;073;074;102;103;104;105;
Solyc01g088250	Fruit shape/size	SlSUN3	synonymous_variant	SlSUN3 is part of the 34 member SUN-like gene family. Computational annotation: Calmodulin-binding protein family-like (AHRD V1 **-* Q6YXT2_ORYSJ); contains Interpro domain(s) IPR000048 IQ calmodulin-binding region	1/1:1:1.000	C	A
Solyc01g088250	Fruit shape/size	SlSUN3	synonymous_variant	SlSUN3 is part of the 34 member SUN-like gene family. Computational annotation: Calmodulin-binding protein family-like (AHRD V1 **-* Q6YXT2_ORYSJ); contains Interpro domain(s) IPR000048 IQ calmodulin-binding region	1/1:1:1.000	A	G
Solyc01g088250	Fruit shape/size	SlSUN3	missense_variant	SlSUN3 is part of the 34 member SUN-like gene family. Computational annotation: Calmodulin-binding protein family-like (AHRD V1 **-* Q6YXT2_ORYSJ); contains Interpro domain(s) IPR000048 IQ calmodulin-binding region	1/1:1:1.000	G	T	025;049;051;052;056;057;059;060;063;064;065;073;074;
Solyc01g088250	Fruit shape/size	SlSUN3	missense_variant	SlSUN3 is part of the 34 member SUN-like gene family. Computational annotation: Calmodulin-binding protein family-like (AHRD V1 **-* Q6YXT2_ORYSJ); contains Interpro domain(s) IPR000048 IQ calmodulin-binding region	1/1:1:1.000	G	C
Solyc01g088250	Fruit shape/size	SlSUN3	downstream_gene_variant	SlSUN3 is part of the 34 member SUN-like gene family. Computational annotation: Calmodulin-binding protein family-like (AHRD V1 **-* Q6YXT2_ORYSJ); contains Interpro domain(s) IPR000048 IQ calmodulin-binding region	1/1:1:1.000	G	T
Solyc01g088250	Fruit shape/size	SlSUN3	downstream_gene_variant	SlSUN3 is part of the 34 member SUN-like gene family. Computational annotation: Calmodulin-binding protein family-like (AHRD V1 **-* Q6YXT2_ORYSJ); contains Interpro domain(s) IPR000048 IQ calmodulin-binding region	1/1:1:1.000	C	T
Solyc01g088250	Fruit shape/size	SlSUN3	downstream_gene_variant	SlSUN3 is part of the 34 member SUN-like gene family. Computational annotation: Calmodulin-binding protein family-like (AHRD V1 **-* Q6YXT2_ORYSJ); contains Interpro domain(s) IPR000048 IQ calmodulin-binding region	1/1:1:1.000	G	A
Solyc01g088250	Fruit shape/size	SlSUN3	downstream_gene_variant	SlSUN3 is part of the 34 member SUN-like gene family. Computational annotation: Calmodulin-binding protein family-like (AHRD V1 **-* Q6YXT2_ORYSJ); contains Interpro domain(s) IPR000048 IQ calmodulin-binding region	1/1:1:1.000	C	T
Solyc01g088250	Fruit shape/size	SlSUN3	downstream_gene_variant	SlSUN3 is part of the 34 member SUN-like gene family. Computational annotation: Calmodulin-binding protein family-like (AHRD V1 **-* Q6YXT2_ORYSJ); contains Interpro domain(s) IPR000048 IQ calmodulin-binding region	1/1:2:1.000	TTCATTCGA	T
Solyc01g088250	Fruit shape/size	SlSUN3	downstream_gene_variant	SlSUN3 is part of the 34 member SUN-like gene family. Computational annotation: Calmodulin-binding protein family-like (AHRD V1 **-* Q6YXT2_ORYSJ); contains Interpro domain(s) IPR000048 IQ calmodulin-binding region	1/1:1:1.000	A	T
Solyc01g088250	Fruit shape/size	SlSUN3	downstream_gene_variant	SlSUN3 is part of the 34 member SUN-like gene family. Computational annotation: Calmodulin-binding protein family-like (AHRD V1 **-* Q6YXT2_ORYSJ); contains Interpro domain(s) IPR000048 IQ calmodulin-binding region	1/1:1:1.000	C	T	074;
Solyc01g088250	Fruit shape/size	SlSUN3	downstream_gene_variant	SlSUN3 is part of the 34 member SUN-like gene family. Computational annotation: Calmodulin-binding protein family-like (AHRD V1 **-* Q6YXT2_ORYSJ); contains Interpro domain(s) IPR000048 IQ calmodulin-binding region	1/1:1:1.000	G	A
Solyc01g088250	Fruit shape/size	SlSUN3	downstream_gene_variant	SlSUN3 is part of the 34 member SUN-like gene family. Computational annotation: Calmodulin-binding protein family-like (AHRD V1 **-* Q6YXT2_ORYSJ); contains Interpro domain(s) IPR000048 IQ calmodulin-binding region	1/1:1:1.000	G	A
Solyc01g088250	Fruit shape/size	SlSUN3	downstream_gene_variant	SlSUN3 is part of the 34 member SUN-like gene family. Computational annotation: Calmodulin-binding protein family-like (AHRD V1 **-* Q6YXT2_ORYSJ); contains Interpro domain(s) IPR000048 IQ calmodulin-binding region	1/1:1:1.000	A	T
Solyc01g088250	Fruit shape/size	SlSUN3	downstream_gene_variant	SlSUN3 is part of the 34 member SUN-like gene family. Computational annotation: Calmodulin-binding protein family-like (AHRD V1 **-* Q6YXT2_ORYSJ); contains Interpro domain(s) IPR000048 IQ calmodulin-binding region	1/1:1:1.000	T	A	049;060;063;073;074;
Solyc01g088250	Fruit shape/size	SlSUN3	downstream_gene_variant	SlSUN3 is part of the 34 member SUN-like gene family. Computational annotation: Calmodulin-binding protein family-like (AHRD V1 **-* Q6YXT2_ORYSJ); contains Interpro domain(s) IPR000048 IQ calmodulin-binding region	1/1:1:1.000	G	C
Solyc01g091010	Fruit shape/size	SlYABBY1a	downstream_gene_variant	SlYABBY1a is a part of the YABBY gene family. Computational annotation: YABBY-like transcription factor CRABS CLAW-like protein (AHRD V1 **-* Q6SRZ7_ANTMA); contains Interpro domain(s) IPR006780 YABBY protein	1/1:1:1.000	G	C
Solyc01g091010	Fruit shape/size	SlYABBY1a	downstream_gene_variant	SlYABBY1a is a part of the YABBY gene family. Computational annotation: YABBY-like transcription factor CRABS CLAW-like protein (AHRD V1 **-* Q6SRZ7_ANTMA); contains Interpro domain(s) IPR006780 YABBY protein	1/1:1:1.000	A	T
Solyc01g091010	Fruit shape/size	SlYABBY1a	downstream_gene_variant	SlYABBY1a is a part of the YABBY gene family. Computational annotation: YABBY-like transcription factor CRABS CLAW-like protein (AHRD V1 **-* Q6SRZ7_ANTMA); contains Interpro domain(s) IPR006780 YABBY protein	1/1:1:1.000	A	G
Solyc01g091010	Fruit shape/size	SlYABBY1a	downstream_gene_variant	SlYABBY1a is a part of the YABBY gene family. Computational annotation: YABBY-like transcription factor CRABS CLAW-like protein (AHRD V1 **-* Q6SRZ7_ANTMA); contains Interpro domain(s) IPR006780 YABBY protein	1/1:1:1.000	C	G
Solyc01g091010	Fruit shape/size	SlYABBY1a	downstream_gene_variant	SlYABBY1a is a part of the YABBY gene family. Computational annotation: YABBY-like transcription factor CRABS CLAW-like protein (AHRD V1 **-* Q6SRZ7_ANTMA); contains Interpro domain(s) IPR006780 YABBY protein	1/1:1:1.000	C	T	016;017;022;023;025;039;042;044;045;046;047;049;051;052;053;054;055;056;057;059;060;064;066;070;073;074;103;104;105;
Solyc01g091010	Fruit shape/size	SlYABBY1a	downstream_gene_variant	SlYABBY1a is a part of the YABBY gene family. Computational annotation: YABBY-like transcription factor CRABS CLAW-like protein (AHRD V1 **-* Q6SRZ7_ANTMA); contains Interpro domain(s) IPR006780 YABBY protein	1/1:1:1.000	C	A	025;060;064;074;
Solyc01g091010	Fruit shape/size	SlYABBY1a	intron_variant	SlYABBY1a is a part of the YABBY gene family. Computational annotation: YABBY-like transcription factor CRABS CLAW-like protein (AHRD V1 **-* Q6SRZ7_ANTMA); contains Interpro domain(s) IPR006780 YABBY protein	1/1:2:1.000	A	AC
Solyc01g097490	Fruit shape/size	SlSUN4	upstream_gene_variant	SlSUN4 is part of the 34 member SUN-like gene family. Computational annotation: Calmodulin-binding protein family-like (AHRD V1 **-* Q6YXT2_ORYSJ); contains Interpro domain(s) IPR000048 IQ calmodulin-binding region	1/1:1:1.000	T	A	049;060;064;069;
Solyc01g097490	Fruit shape/size	SlSUN4	upstream_gene_variant	SlSUN4 is part of the 34 member SUN-like gene family. Computational annotation: Calmodulin-binding protein family-like (AHRD V1 **-* Q6YXT2_ORYSJ); contains Interpro domain(s) IPR000048 IQ calmodulin-binding region	1/1:1:1.000	T	A
Solyc01g097490	Fruit shape/size	SlSUN4	upstream_gene_variant	SlSUN4 is part of the 34 member SUN-like gene family. Computational annotation: Calmodulin-binding protein family-like (AHRD V1 **-* Q6YXT2_ORYSJ); contains Interpro domain(s) IPR000048 IQ calmodulin-binding region	1/1:1:1.000	G	A
Solyc01g097490	Fruit shape/size	SlSUN4	upstream_gene_variant	SlSUN4 is part of the 34 member SUN-like gene family. Computational annotation: Calmodulin-binding protein family-like (AHRD V1 **-* Q6YXT2_ORYSJ); contains Interpro domain(s) IPR000048 IQ calmodulin-binding region	1/1:1:1.000	T	A
Solyc01g097490	Fruit shape/size	SlSUN4	upstream_gene_variant	SlSUN4 is part of the 34 member SUN-like gene family. Computational annotation: Calmodulin-binding protein family-like (AHRD V1 **-* Q6YXT2_ORYSJ); contains Interpro domain(s) IPR000048 IQ calmodulin-binding region	1/1:2:1.000	T	C
Solyc01g097490	Fruit shape/size	SlSUN4	upstream_gene_variant	SlSUN4 is part of the 34 member SUN-like gene family. Computational annotation: Calmodulin-binding protein family-like (AHRD V1 **-* Q6YXT2_ORYSJ); contains Interpro domain(s) IPR000048 IQ calmodulin-binding region	1/1:1:1.000	A	G
Solyc01g097490	Fruit shape/size	SlSUN4	upstream_gene_variant	SlSUN4 is part of the 34 member SUN-like gene family. Computational annotation: Calmodulin-binding protein family-like (AHRD V1 **-* Q6YXT2_ORYSJ); contains Interpro domain(s) IPR000048 IQ calmodulin-binding region	1/1:1:1.000	A	G	016;017;025;039;042;044;045;046;047;049;051;052;053;054;055;056;057;058;059;060;063;064;065;066;067;068;069;070;071;072;073;074;103;104;105;
Solyc01g097490	Fruit shape/size	SlSUN4	upstream_gene_variant	SlSUN4 is part of the 34 member SUN-like gene family. Computational annotation: Calmodulin-binding protein family-like (AHRD V1 **-* Q6YXT2_ORYSJ); contains Interpro domain(s) IPR000048 IQ calmodulin-binding region	1/1:1:1.000	T	C
Solyc01g097490	Fruit shape/size	SlSUN4	upstream_gene_variant	SlSUN4 is part of the 34 member SUN-like gene family. Computational annotation: Calmodulin-binding protein family-like (AHRD V1 **-* Q6YXT2_ORYSJ); contains Interpro domain(s) IPR000048 IQ calmodulin-binding region	1/1:1:1.000	G	A
Solyc01g097490	Fruit shape/size	SlSUN4	upstream_gene_variant	SlSUN4 is part of the 34 member SUN-like gene family. Computational annotation: Calmodulin-binding protein family-like (AHRD V1 **-* Q6YXT2_ORYSJ); contains Interpro domain(s) IPR000048 IQ calmodulin-binding region	1/1:1:1.000	A	C
Solyc01g097490	Fruit shape/size	SlSUN4	upstream_gene_variant	SlSUN4 is part of the 34 member SUN-like gene family. Computational annotation: Calmodulin-binding protein family-like (AHRD V1 **-* Q6YXT2_ORYSJ); contains Interpro domain(s) IPR000048 IQ calmodulin-binding region	0/1:2:0.500	A	T
Solyc01g097490	Fruit shape/size	SlSUN4	upstream_gene_variant	SlSUN4 is part of the 34 member SUN-like gene family. Computational annotation: Calmodulin-binding protein family-like (AHRD V1 **-* Q6YXT2_ORYSJ); contains Interpro domain(s) IPR000048 IQ calmodulin-binding region	0/1:2:0.500	G	A
Solyc01g097490	Fruit shape/size	SlSUN4	upstream_gene_variant	SlSUN4 is part of the 34 member SUN-like gene family. Computational annotation: Calmodulin-binding protein family-like (AHRD V1 **-* Q6YXT2_ORYSJ); contains Interpro domain(s) IPR000048 IQ calmodulin-binding region	0/1:2:0.500	A	G	016;017;025;039;042;044;045;046;047;049;051;052;054;056;057;058;059;060;063;064;065;066;067;068;069;070;071;072;073;074;103;105;
Solyc01g097490	Fruit shape/size	SlSUN4	upstream_gene_variant	SlSUN4 is part of the 34 member SUN-like gene family. Computational annotation: Calmodulin-binding protein family-like (AHRD V1 **-* Q6YXT2_ORYSJ); contains Interpro domain(s) IPR000048 IQ calmodulin-binding region	1/1:1:1.000	G	A
Solyc01g097490	Fruit shape/size	SlSUN4	upstream_gene_variant	SlSUN4 is part of the 34 member SUN-like gene family. Computational annotation: Calmodulin-binding protein family-like (AHRD V1 **-* Q6YXT2_ORYSJ); contains Interpro domain(s) IPR000048 IQ calmodulin-binding region	1/1:1:1.000	G	A
Solyc01g097490	Fruit shape/size	SlSUN4	missense_variant	SlSUN4 is part of the 34 member SUN-like gene family. Computational annotation: Calmodulin-binding protein family-like (AHRD V1 **-* Q6YXT2_ORYSJ); contains Interpro domain(s) IPR000048 IQ calmodulin-binding region	1/1:1:1.000	A	C
Solyc01g097490	Fruit shape/size	SlSUN4	missense_variant	SlSUN4 is part of the 34 member SUN-like gene family. Computational annotation: Calmodulin-binding protein family-like (AHRD V1 **-* Q6YXT2_ORYSJ); contains Interpro domain(s) IPR000048 IQ calmodulin-binding region	1/1:1:1.000	G	C
Solyc01g097490	Fruit shape/size	SlSUN4	synonymous_variant	SlSUN4 is part of the 34 member SUN-like gene family. Computational annotation: Calmodulin-binding protein family-like (AHRD V1 **-* Q6YXT2_ORYSJ); contains Interpro domain(s) IPR000048 IQ calmodulin-binding region	1/1:1:1.000	G	A
Solyc01g097490	Fruit shape/size	SlSUN4	downstream_gene_variant	SlSUN4 is part of the 34 member SUN-like gene family. Computational annotation: Calmodulin-binding protein family-like (AHRD V1 **-* Q6YXT2_ORYSJ); contains Interpro domain(s) IPR000048 IQ calmodulin-binding region	1/1:1:1.000	T	A
Solyc01g097490	Fruit shape/size	SlSUN4	downstream_gene_variant	SlSUN4 is part of the 34 member SUN-like gene family. Computational annotation: Calmodulin-binding protein family-like (AHRD V1 **-* Q6YXT2_ORYSJ); contains Interpro domain(s) IPR000048 IQ calmodulin-binding region	1/1:1:1.000	A	C	025;049;051;052;056;057;058;059;060;063;064;065;066;067;068;069;070;071;072;073;074;
Solyc01g097490	Fruit shape/size	SlSUN4	downstream_gene_variant	SlSUN4 is part of the 34 member SUN-like gene family. Computational annotation: Calmodulin-binding protein family-like (AHRD V1 **-* Q6YXT2_ORYSJ); contains Interpro domain(s) IPR000048 IQ calmodulin-binding region	1/1:1:1.000	G	A
Solyc01g097490	Fruit shape/size	SlSUN4	downstream_gene_variant	SlSUN4 is part of the 34 member SUN-like gene family. Computational annotation: Calmodulin-binding protein family-like (AHRD V1 **-* Q6YXT2_ORYSJ); contains Interpro domain(s) IPR000048 IQ calmodulin-binding region	1/1:1:1.000	C	T
Solyc01g097490	Fruit shape/size	SlSUN4	downstream_gene_variant	SlSUN4 is part of the 34 member SUN-like gene family. Computational annotation: Calmodulin-binding protein family-like (AHRD V1 **-* Q6YXT2_ORYSJ); contains Interpro domain(s) IPR000048 IQ calmodulin-binding region	1/1:1:1.000	T	C	016;017;025;039;042;044;045;046;047;049;051;052;054;056;057;058;059;060;063;064;065;066;067;068;069;070;071;072;073;074;103;105;
Solyc01g097490	Fruit shape/size	SlSUN4	downstream_gene_variant	SlSUN4 is part of the 34 member SUN-like gene family. Computational annotation: Calmodulin-binding protein family-like (AHRD V1 **-* Q6YXT2_ORYSJ); contains Interpro domain(s) IPR000048 IQ calmodulin-binding region	1/1:1:1.000	T	C
Solyc01g097490	Fruit shape/size	SlSUN4	downstream_gene_variant	SlSUN4 is part of the 34 member SUN-like gene family. Computational annotation: Calmodulin-binding protein family-like (AHRD V1 **-* Q6YXT2_ORYSJ); contains Interpro domain(s) IPR000048 IQ calmodulin-binding region	1/1:1:1.000	G	A	025;049;051;052;056;057;058;059;060;063;064;065;066;067;068;069;070;071;072;073;074;
Solyc01g097490	Fruit shape/size	SlSUN4	downstream_gene_variant	SlSUN4 is part of the 34 member SUN-like gene family. Computational annotation: Calmodulin-binding protein family-like (AHRD V1 **-* Q6YXT2_ORYSJ); contains Interpro domain(s) IPR000048 IQ calmodulin-binding region	1/1:1:1.000	C	T	016;017;025;039;042;044;045;046;047;049;051;052;054;056;057;058;059;060;063;064;065;066;067;068;069;070;071;072;073;074;103;105;
Solyc01g097490	Fruit shape/size	SlSUN4	downstream_gene_variant	SlSUN4 is part of the 34 member SUN-like gene family. Computational annotation: Calmodulin-binding protein family-like (AHRD V1 **-* Q6YXT2_ORYSJ); contains Interpro domain(s) IPR000048 IQ calmodulin-binding region	1/1:1:1.000	A	C
Solyc01g097490	Fruit shape/size	SlSUN4	downstream_gene_variant	SlSUN4 is part of the 34 member SUN-like gene family. Computational annotation: Calmodulin-binding protein family-like (AHRD V1 **-* Q6YXT2_ORYSJ); contains Interpro domain(s) IPR000048 IQ calmodulin-binding region	1/1:1:1.000	C	A
Solyc02g072030	Fruit shape/size	SlOFP5	downstream_gene_variant	SlOFP5 is part of the 31 member OFP gene family known to be involved in fruit shape. Computational annotation: Plant-specific domain TIGR01568 family protein (AHRD V1 *--- B6U5V3_MAIZE); contains Interpro domain(s) IPR006458 Protein of unknown function DUF623, plant	1/1:1:1.000	T	C
Solyc02g072030	Fruit shape/size	SlOFP5	downstream_gene_variant	SlOFP5 is part of the 31 member OFP gene family known to be involved in fruit shape. Computational annotation: Plant-specific domain TIGR01568 family protein (AHRD V1 *--- B6U5V3_MAIZE); contains Interpro domain(s) IPR006458 Protein of unknown function DUF623, plant	1/1:1:1.000	G	A
Solyc02g072030	Fruit shape/size	SlOFP5	downstream_gene_variant	SlOFP5 is part of the 31 member OFP gene family known to be involved in fruit shape. Computational annotation: Plant-specific domain TIGR01568 family protein (AHRD V1 *--- B6U5V3_MAIZE); contains Interpro domain(s) IPR006458 Protein of unknown function DUF623, plant	1/1:1:1.000	C	T
Solyc02g072030	Fruit shape/size	SlOFP5	downstream_gene_variant	SlOFP5 is part of the 31 member OFP gene family known to be involved in fruit shape. Computational annotation: Plant-specific domain TIGR01568 family protein (AHRD V1 *--- B6U5V3_MAIZE); contains Interpro domain(s) IPR006458 Protein of unknown function DUF623, plant	1/1:1:1.000	A	G
Solyc02g072030	Fruit shape/size	SlOFP5	downstream_gene_variant	SlOFP5 is part of the 31 member OFP gene family known to be involved in fruit shape. Computational annotation: Plant-specific domain TIGR01568 family protein (AHRD V1 *--- B6U5V3_MAIZE); contains Interpro domain(s) IPR006458 Protein of unknown function DUF623, plant	1/1:1:1.000	A	T	025;049;051;052;056;057;058;059;060;063;064;065;066;067;068;069;070;071;072;073;074;
Solyc02g072030	Fruit shape/size	SlOFP5	downstream_gene_variant	SlOFP5 is part of the 31 member OFP gene family known to be involved in fruit shape. Computational annotation: Plant-specific domain TIGR01568 family protein (AHRD V1 *--- B6U5V3_MAIZE); contains Interpro domain(s) IPR006458 Protein of unknown function DUF623, plant	1/1:1:1.000	C	T	066;067;068;069;070;071;072;074;
Solyc02g072030	Fruit shape/size	SlOFP5	downstream_gene_variant	SlOFP5 is part of the 31 member OFP gene family known to be involved in fruit shape. Computational annotation: Plant-specific domain TIGR01568 family protein (AHRD V1 *--- B6U5V3_MAIZE); contains Interpro domain(s) IPR006458 Protein of unknown function DUF623, plant	1/1:1:1.000	A	T	025;066;067;068;069;070;071;072;073;
Solyc02g072030	Fruit shape/size	SlOFP5	downstream_gene_variant	SlOFP5 is part of the 31 member OFP gene family known to be involved in fruit shape. Computational annotation: Plant-specific domain TIGR01568 family protein (AHRD V1 *--- B6U5V3_MAIZE); contains Interpro domain(s) IPR006458 Protein of unknown function DUF623, plant	1/1:1:1.000	T	A
Solyc02g072030	Fruit shape/size	SlOFP5	synonymous_variant	SlOFP5 is part of the 31 member OFP gene family known to be involved in fruit shape. Computational annotation: Plant-specific domain TIGR01568 family protein (AHRD V1 *--- B6U5V3_MAIZE); contains Interpro domain(s) IPR006458 Protein of unknown function DUF623, plant	0/1:2:0.500	G	A
Solyc02g072030	Fruit shape/size	SlOFP5	synonymous_variant	SlOFP5 is part of the 31 member OFP gene family known to be involved in fruit shape. Computational annotation: Plant-specific domain TIGR01568 family protein (AHRD V1 *--- B6U5V3_MAIZE); contains Interpro domain(s) IPR006458 Protein of unknown function DUF623, plant	0/1:2:0.500	A	C
Solyc02g072030	Fruit shape/size	SlOFP5	synonymous_variant	SlOFP5 is part of the 31 member OFP gene family known to be involved in fruit shape. Computational annotation: Plant-specific domain TIGR01568 family protein (AHRD V1 *--- B6U5V3_MAIZE); contains Interpro domain(s) IPR006458 Protein of unknown function DUF623, plant	1/1:1:1.000	A	G
Solyc02g072030	Fruit shape/size	SlOFP5	missense_variant	SlOFP5 is part of the 31 member OFP gene family known to be involved in fruit shape. Computational annotation: Plant-specific domain TIGR01568 family protein (AHRD V1 *--- B6U5V3_MAIZE); contains Interpro domain(s) IPR006458 Protein of unknown function DUF623, plant	1/1:2:1.000	G	C
Solyc02g072030	Fruit shape/size	SlOFP5	synonymous_variant	SlOFP5 is part of the 31 member OFP gene family known to be involved in fruit shape. Computational annotation: Plant-specific domain TIGR01568 family protein (AHRD V1 *--- B6U5V3_MAIZE); contains Interpro domain(s) IPR006458 Protein of unknown function DUF623, plant	1/1:1:1.000	A	G	025;049;060;063;064;065;066;067;068;069;070;071;072;073;074;
Solyc02g072030	Fruit shape/size	SlOFP5	synonymous_variant	SlOFP5 is part of the 31 member OFP gene family known to be involved in fruit shape. Computational annotation: Plant-specific domain TIGR01568 family protein (AHRD V1 *--- B6U5V3_MAIZE); contains Interpro domain(s) IPR006458 Protein of unknown function DUF623, plant	1/1:1:1.000	T	C
Solyc02g072030	Fruit shape/size	SlOFP5	synonymous_variant	SlOFP5 is part of the 31 member OFP gene family known to be involved in fruit shape. Computational annotation: Plant-specific domain TIGR01568 family protein (AHRD V1 *--- B6U5V3_MAIZE); contains Interpro domain(s) IPR006458 Protein of unknown function DUF623, plant	1/1:1:1.000	A	T	025;049;051;052;056;057;058;059;060;063;064;065;066;067;068;069;070;071;072;073;074;
Solyc02g072030	Fruit shape/size	SlOFP5	synonymous_variant	SlOFP5 is part of the 31 member OFP gene family known to be involved in fruit shape. Computational annotation: Plant-specific domain TIGR01568 family protein (AHRD V1 *--- B6U5V3_MAIZE); contains Interpro domain(s) IPR006458 Protein of unknown function DUF623, plant	1/1:1:1.000	T	A
Solyc02g072030	Fruit shape/size	SlOFP5	missense_variant	SlOFP5 is part of the 31 member OFP gene family known to be involved in fruit shape. Computational annotation: Plant-specific domain TIGR01568 family protein (AHRD V1 *--- B6U5V3_MAIZE); contains Interpro domain(s) IPR006458 Protein of unknown function DUF623, plant	1/1:1:1.000	G	T
Solyc02g072030	Fruit shape/size	SlOFP5	missense_variant	SlOFP5 is part of the 31 member OFP gene family known to be involved in fruit shape. Computational annotation: Plant-specific domain TIGR01568 family protein (AHRD V1 *--- B6U5V3_MAIZE); contains Interpro domain(s) IPR006458 Protein of unknown function DUF623, plant	1/1:1:1.000	A	G
Solyc02g072030	Fruit shape/size	SlOFP5	synonymous_variant	SlOFP5 is part of the 31 member OFP gene family known to be involved in fruit shape. Computational annotation: Plant-specific domain TIGR01568 family protein (AHRD V1 *--- B6U5V3_MAIZE); contains Interpro domain(s) IPR006458 Protein of unknown function DUF623, plant	1/1:1:1.000	A	T
Solyc02g072030	Fruit shape/size	SlOFP5	synonymous_variant	SlOFP5 is part of the 31 member OFP gene family known to be involved in fruit shape. Computational annotation: Plant-specific domain TIGR01568 family protein (AHRD V1 *--- B6U5V3_MAIZE); contains Interpro domain(s) IPR006458 Protein of unknown function DUF623, plant	1/1:1:1.000	G	A	008;016;017;025;037;039;042;044;047;049;051;052;054;055;056;057;058;059;060;063;064;065;066;067;068;069;070;071;072;073;074;
Solyc02g072030	Fruit shape/size	SlOFP5	synonymous_variant	SlOFP5 is part of the 31 member OFP gene family known to be involved in fruit shape. Computational annotation: Plant-specific domain TIGR01568 family protein (AHRD V1 *--- B6U5V3_MAIZE); contains Interpro domain(s) IPR006458 Protein of unknown function DUF623, plant	1/1:2:1.000	A	G
Solyc02g072030	Fruit shape/size	SlOFP5	inframe_insertion	SlOFP5 is part of the 31 member OFP gene family known to be involved in fruit shape. Computational annotation: Plant-specific domain TIGR01568 family protein (AHRD V1 *--- B6U5V3_MAIZE); contains Interpro domain(s) IPR006458 Protein of unknown function DUF623, plant	1/1:2:1.000	ATTCTTAG	ATTCTTAGAATTCCACATCTTCTTAG
Solyc02g072030	Fruit shape/size	SlOFP5	synonymous_variant	SlOFP5 is part of the 31 member OFP gene family known to be involved in fruit shape. Computational annotation: Plant-specific domain TIGR01568 family protein (AHRD V1 *--- B6U5V3_MAIZE); contains Interpro domain(s) IPR006458 Protein of unknown function DUF623, plant	1/1:1:1.000	G	A	025;049;064;065;066;067;068;069;070;071;072;073;074;
Solyc02g072030	Fruit shape/size	SlOFP5	synonymous_variant	SlOFP5 is part of the 31 member OFP gene family known to be involved in fruit shape. Computational annotation: Plant-specific domain TIGR01568 family protein (AHRD V1 *--- B6U5V3_MAIZE); contains Interpro domain(s) IPR006458 Protein of unknown function DUF623, plant	1/1:1:1.000	C	A
Solyc02g072030	Fruit shape/size	SlOFP5	synonymous_variant	SlOFP5 is part of the 31 member OFP gene family known to be involved in fruit shape. Computational annotation: Plant-specific domain TIGR01568 family protein (AHRD V1 *--- B6U5V3_MAIZE); contains Interpro domain(s) IPR006458 Protein of unknown function DUF623, plant	1/1:1:1.000	G	A
Solyc02g072030	Fruit shape/size	SlOFP5	upstream_gene_variant	SlOFP5 is part of the 31 member OFP gene family known to be involved in fruit shape. Computational annotation: Plant-specific domain TIGR01568 family protein (AHRD V1 *--- B6U5V3_MAIZE); contains Interpro domain(s) IPR006458 Protein of unknown function DUF623, plant	1/1:1:1.000	T	C	074;
Solyc02g072030	Fruit shape/size	SlOFP5	upstream_gene_variant	SlOFP5 is part of the 31 member OFP gene family known to be involved in fruit shape. Computational annotation: Plant-specific domain TIGR01568 family protein (AHRD V1 *--- B6U5V3_MAIZE); contains Interpro domain(s) IPR006458 Protein of unknown function DUF623, plant	1/1:1:1.000	T	C
Solyc02g077260	Fruit shape/size	SlSUN5	downstream_gene_variant	SlSUN5 is part of the 34 member SUN-like gene family. Computational annotation: Calmodulin binding protein (AHRD V1 **-* B6TIB2_MAIZE); contains Interpro domain(s) IPR000048 IQ calmodulin-binding region	1/1:1:1.000	T	A
Solyc02g077260	Fruit shape/size	SlSUN5	downstream_gene_variant	SlSUN5 is part of the 34 member SUN-like gene family. Computational annotation: Calmodulin binding protein (AHRD V1 **-* B6TIB2_MAIZE); contains Interpro domain(s) IPR000048 IQ calmodulin-binding region	1/1:1:1.000	G	A	051;052;056;057;059;064;066;067;068;070;071;072;074;
Solyc02g077260	Fruit shape/size	SlSUN5	downstream_gene_variant	SlSUN5 is part of the 34 member SUN-like gene family. Computational annotation: Calmodulin binding protein (AHRD V1 **-* B6TIB2_MAIZE); contains Interpro domain(s) IPR000048 IQ calmodulin-binding region	1/1:1:1.000	A	G	008;015;016;017;042;046;047;049;051;052;054;056;057;059;060;064;065;066;068;070;071;072;073;074;103;
Solyc02g077260	Fruit shape/size	SlSUN5	downstream_gene_variant	SlSUN5 is part of the 34 member SUN-like gene family. Computational annotation: Calmodulin binding protein (AHRD V1 **-* B6TIB2_MAIZE); contains Interpro domain(s) IPR000048 IQ calmodulin-binding region	1/1:1:1.000	G	T
Solyc02g077260	Fruit shape/size	SlSUN5	downstream_gene_variant	SlSUN5 is part of the 34 member SUN-like gene family. Computational annotation: Calmodulin binding protein (AHRD V1 **-* B6TIB2_MAIZE); contains Interpro domain(s) IPR000048 IQ calmodulin-binding region	1/1:1:1.000	A	G
Solyc02g077260	Fruit shape/size	SlSUN5	intron_variant	SlSUN5 is part of the 34 member SUN-like gene family. Computational annotation: Calmodulin binding protein (AHRD V1 **-* B6TIB2_MAIZE); contains Interpro domain(s) IPR000048 IQ calmodulin-binding region	1/1:1:1.000	G	A	067;069;
Solyc02g077260	Fruit shape/size	SlSUN5	intron_variant	SlSUN5 is part of the 34 member SUN-like gene family. Computational annotation: Calmodulin binding protein (AHRD V1 **-* B6TIB2_MAIZE); contains Interpro domain(s) IPR000048 IQ calmodulin-binding region	1/1:1:1.000	A	G
Solyc02g077260	Fruit shape/size	SlSUN5	intron_variant	SlSUN5 is part of the 34 member SUN-like gene family. Computational annotation: Calmodulin binding protein (AHRD V1 **-* B6TIB2_MAIZE); contains Interpro domain(s) IPR000048 IQ calmodulin-binding region	1/1:1:1.000	A	G	049;063;066;067;068;069;070;071;072;
Solyc02g077260	Fruit shape/size	SlSUN5	intron_variant	SlSUN5 is part of the 34 member SUN-like gene family. Computational annotation: Calmodulin binding protein (AHRD V1 **-* B6TIB2_MAIZE); contains Interpro domain(s) IPR000048 IQ calmodulin-binding region	1/1:1:1.000	A	T
Solyc02g077260	Fruit shape/size	SlSUN5	synonymous_variant	SlSUN5 is part of the 34 member SUN-like gene family. Computational annotation: Calmodulin binding protein (AHRD V1 **-* B6TIB2_MAIZE); contains Interpro domain(s) IPR000048 IQ calmodulin-binding region	1/1:1:1.000	G	A	066;071;072;
Solyc02g077260	Fruit shape/size	SlSUN5	missense_variant	SlSUN5 is part of the 34 member SUN-like gene family. Computational annotation: Calmodulin binding protein (AHRD V1 **-* B6TIB2_MAIZE); contains Interpro domain(s) IPR000048 IQ calmodulin-binding region	1/1:1:1.000	A	C
Solyc02g077260	Fruit shape/size	SlSUN5	missense_variant	SlSUN5 is part of the 34 member SUN-like gene family. Computational annotation: Calmodulin binding protein (AHRD V1 **-* B6TIB2_MAIZE); contains Interpro domain(s) IPR000048 IQ calmodulin-binding region	1/1:1:1.000	A	C
Solyc02g077260	Fruit shape/size	SlSUN5	missense_variant	SlSUN5 is part of the 34 member SUN-like gene family. Computational annotation: Calmodulin binding protein (AHRD V1 **-* B6TIB2_MAIZE); contains Interpro domain(s) IPR000048 IQ calmodulin-binding region	1/1:1:1.000	C	T
Solyc02g077260	Fruit shape/size	SlSUN5	intron_variant	SlSUN5 is part of the 34 member SUN-like gene family. Computational annotation: Calmodulin binding protein (AHRD V1 **-* B6TIB2_MAIZE); contains Interpro domain(s) IPR000048 IQ calmodulin-binding region	1/1:1:1.000	A	T
Solyc02g077260	Fruit shape/size	SlSUN5	intron_variant	SlSUN5 is part of the 34 member SUN-like gene family. Computational annotation: Calmodulin binding protein (AHRD V1 **-* B6TIB2_MAIZE); contains Interpro domain(s) IPR000048 IQ calmodulin-binding region	1/1:1:1.000	G	T
Solyc02g077260	Fruit shape/size	SlSUN5	intron_variant	SlSUN5 is part of the 34 member SUN-like gene family. Computational annotation: Calmodulin binding protein (AHRD V1 **-* B6TIB2_MAIZE); contains Interpro domain(s) IPR000048 IQ calmodulin-binding region	1/1:1:1.000	C	G
Solyc02g077260	Fruit shape/size	SlSUN5	intron_variant	SlSUN5 is part of the 34 member SUN-like gene family. Computational annotation: Calmodulin binding protein (AHRD V1 **-* B6TIB2_MAIZE); contains Interpro domain(s) IPR000048 IQ calmodulin-binding region	1/1:1:1.000	C	T	064;
Solyc02g077260	Fruit shape/size	SlSUN5	synonymous_variant	SlSUN5 is part of the 34 member SUN-like gene family. Computational annotation: Calmodulin binding protein (AHRD V1 **-* B6TIB2_MAIZE); contains Interpro domain(s) IPR000048 IQ calmodulin-binding region	1/1:1:1.000	A	G
Solyc02g077260	Fruit shape/size	SlSUN5	synonymous_variant	SlSUN5 is part of the 34 member SUN-like gene family. Computational annotation: Calmodulin binding protein (AHRD V1 **-* B6TIB2_MAIZE); contains Interpro domain(s) IPR000048 IQ calmodulin-binding region	1/1:1:1.000	T	C
Solyc02g077260	Fruit shape/size	SlSUN5	missense_variant	SlSUN5 is part of the 34 member SUN-like gene family. Computational annotation: Calmodulin binding protein (AHRD V1 **-* B6TIB2_MAIZE); contains Interpro domain(s) IPR000048 IQ calmodulin-binding region	1/1:1:1.000	T	C
Solyc02g077260	Fruit shape/size	SlSUN5	missense_variant	SlSUN5 is part of the 34 member SUN-like gene family. Computational annotation: Calmodulin binding protein (AHRD V1 **-* B6TIB2_MAIZE); contains Interpro domain(s) IPR000048 IQ calmodulin-binding region	1/1:1:1.000	T	G
Solyc02g077260	Fruit shape/size	SlSUN5	missense_variant	SlSUN5 is part of the 34 member SUN-like gene family. Computational annotation: Calmodulin binding protein (AHRD V1 **-* B6TIB2_MAIZE); contains Interpro domain(s) IPR000048 IQ calmodulin-binding region	1/1:1:1.000	A	T
Solyc02g077260	Fruit shape/size	SlSUN5	missense_variant	SlSUN5 is part of the 34 member SUN-like gene family. Computational annotation: Calmodulin binding protein (AHRD V1 **-* B6TIB2_MAIZE); contains Interpro domain(s) IPR000048 IQ calmodulin-binding region	1/1:1:1.000	G	C	025;049;051;052;053;055;056;057;058;059;060;063;064;065;066;067;068;069;070;071;072;073;074;103;104;
Solyc02g077260	Fruit shape/size	SlSUN5	synonymous_variant	SlSUN5 is part of the 34 member SUN-like gene family. Computational annotation: Calmodulin binding protein (AHRD V1 **-* B6TIB2_MAIZE); contains Interpro domain(s) IPR000048 IQ calmodulin-binding region	1/1:1:1.000	A	G
Solyc02g077260	Fruit shape/size	SlSUN5	splice_region_variant&intron_variant	SlSUN5 is part of the 34 member SUN-like gene family. Computational annotation: Calmodulin binding protein (AHRD V1 **-* B6TIB2_MAIZE); contains Interpro domain(s) IPR000048 IQ calmodulin-binding region	1/1:1:1.000	T	C
Solyc02g077260	Fruit shape/size	SlSUN5	5_prime_UTR_premature_start_codon_gain_variant	SlSUN5 is part of the 34 member SUN-like gene family. Computational annotation: Calmodulin binding protein (AHRD V1 **-* B6TIB2_MAIZE); contains Interpro domain(s) IPR000048 IQ calmodulin-binding region	1/1:1:1.000	G	A
Solyc02g077260	Fruit shape/size	SlSUN5	5_prime_UTR_variant	SlSUN5 is part of the 34 member SUN-like gene family. Computational annotation: Calmodulin binding protein (AHRD V1 **-* B6TIB2_MAIZE); contains Interpro domain(s) IPR000048 IQ calmodulin-binding region	1/1:1:1.000	G	A
Solyc02g077260	Fruit shape/size	SlSUN5	upstream_gene_variant	SlSUN5 is part of the 34 member SUN-like gene family. Computational annotation: Calmodulin binding protein (AHRD V1 **-* B6TIB2_MAIZE); contains Interpro domain(s) IPR000048 IQ calmodulin-binding region	1/1:1:1.000	G	A	025;049;051;052;056;057;058;059;060;063;064;065;066;067;068;069;070;071;072;073;074;
Solyc02g083950	Fruit shape/size	lc	downstream_gene_variant	WUSCHEL-related homeobox-containing protein 4 (AHRD V1 *-*- C0LAL8_9MAGN); contains Interpro domain(s)IPR001356 Homeobox	1/1:1:1.000	G	A
Solyc02g083950	Fruit shape/size	lc	downstream_gene_variant	WUSCHEL-related homeobox-containing protein 4 (AHRD V1 *-*- C0LAL8_9MAGN); contains Interpro domain(s)IPR001356 Homeobox	1/1:1:1.000	C	T
Solyc02g083950	Fruit shape/size	lc	downstream_gene_variant	WUSCHEL-related homeobox-containing protein 4 (AHRD V1 *-*- C0LAL8_9MAGN); contains Interpro domain(s)IPR001356 Homeobox	1/1:1:1.000	G	C
Solyc02g083950	Fruit shape/size	lc	intron_variant	WUSCHEL-related homeobox-containing protein 4 (AHRD V1 *-*- C0LAL8_9MAGN); contains Interpro domain(s)IPR001356 Homeobox	1/1:1:1.000	G	T
Solyc02g083950	Fruit shape/size	lc	intron_variant	WUSCHEL-related homeobox-containing protein 4 (AHRD V1 *-*- C0LAL8_9MAGN); contains Interpro domain(s)IPR001356 Homeobox	1/1:1:1.000	T	A
Solyc02g083950	Fruit shape/size	lc	intron_variant	WUSCHEL-related homeobox-containing protein 4 (AHRD V1 *-*- C0LAL8_9MAGN); contains Interpro domain(s)IPR001356 Homeobox	1/1:1:1.000	A	G
Solyc02g083950	Fruit shape/size	lc	missense_variant	WUSCHEL-related homeobox-containing protein 4 (AHRD V1 *-*- C0LAL8_9MAGN); contains Interpro domain(s)IPR001356 Homeobox	1/1:1:1.000	A	C	066;067;068;069;070;071;072;074;
Solyc02g083950	Fruit shape/size	lc	synonymous_variant	WUSCHEL-related homeobox-containing protein 4 (AHRD V1 *-*- C0LAL8_9MAGN); contains Interpro domain(s)IPR001356 Homeobox	1/1:1:1.000	T	A
Solyc02g083950	Fruit shape/size	lc	upstream_gene_variant	WUSCHEL-related homeobox-containing protein 4 (AHRD V1 *-*- C0LAL8_9MAGN); contains Interpro domain(s)IPR001356 Homeobox	0/1:2:0.500	T	C
Solyc02g083950	Fruit shape/size	lc	upstream_gene_variant	WUSCHEL-related homeobox-containing protein 4 (AHRD V1 *-*- C0LAL8_9MAGN); contains Interpro domain(s)IPR001356 Homeobox	1/1:2:1.000	A	C	003;007;016;017;022;025;029;037;042;044;045;046;047;049;051;052;053;054;055;056;057;058;059;060;063;064;065;066;067;068;069;070;071;072;073;074;103;104;
Solyc02g083950	Fruit shape/size	lc	upstream_gene_variant	WUSCHEL-related homeobox-containing protein 4 (AHRD V1 *-*- C0LAL8_9MAGN); contains Interpro domain(s)IPR001356 Homeobox	0/1:2:0.500	G	A
Solyc02g083950	Fruit shape/size	lc	upstream_gene_variant	WUSCHEL-related homeobox-containing protein 4 (AHRD V1 *-*- C0LAL8_9MAGN); contains Interpro domain(s)IPR001356 Homeobox	1/1:1:1.000	C	T	073;
Solyc02g085500	Fruit shape/size	ovate	upstream_gene_variant	Ovate protein (AHRD V1 ***- Q8GSM4_SOLLC)	1/1:1:1.000	G	A	025;049;060;063;064;065;074;
Solyc02g085510	Fruit shape/size	OVATE	upstream_gene_variant	OVATE is part of the 31 member OFP gene family known to be involved in fruit shape. Computational annotation: Ovate protein (AHRD V1 **-- Q8GSM4_SOLLC); contains Interpro domain(s) IPR006458 Protein of unknown function DUF623, plant	1/1:1:1.000	G	A	025;049;060;063;064;065;074;
Solyc02g085500	Fruit shape/size	ovate	upstream_gene_variant	Ovate protein (AHRD V1 ***- Q8GSM4_SOLLC)	1/1:2:1.000	T	TTA
Solyc02g085510	Fruit shape/size	OVATE	upstream_gene_variant	OVATE is part of the 31 member OFP gene family known to be involved in fruit shape. Computational annotation: Ovate protein (AHRD V1 **-- Q8GSM4_SOLLC); contains Interpro domain(s) IPR006458 Protein of unknown function DUF623, plant	1/1:2:1.000	T	TTA
Solyc02g085500	Fruit shape/size	ovate	upstream_gene_variant	Ovate protein (AHRD V1 ***- Q8GSM4_SOLLC)	1/1:1:1.000	C	G
Solyc02g085510	Fruit shape/size	OVATE	upstream_gene_variant	OVATE is part of the 31 member OFP gene family known to be involved in fruit shape. Computational annotation: Ovate protein (AHRD V1 **-- Q8GSM4_SOLLC); contains Interpro domain(s) IPR006458 Protein of unknown function DUF623, plant	1/1:1:1.000	C	G
Solyc02g085500	Fruit shape/size	ovate	upstream_gene_variant	Ovate protein (AHRD V1 ***- Q8GSM4_SOLLC)	1/1:1:1.000	G	C	025;063;066;067;068;069;070;071;072;074;
Solyc02g085510	Fruit shape/size	OVATE	upstream_gene_variant	OVATE is part of the 31 member OFP gene family known to be involved in fruit shape. Computational annotation: Ovate protein (AHRD V1 **-- Q8GSM4_SOLLC); contains Interpro domain(s) IPR006458 Protein of unknown function DUF623, plant	1/1:1:1.000	G	C	025;063;066;067;068;069;070;071;072;074;
Solyc02g085500	Fruit shape/size	ovate	upstream_gene_variant	Ovate protein (AHRD V1 ***- Q8GSM4_SOLLC)	1/1:2:1.000	A	C	025;049;058;060;063;064;065;066;067;068;069;070;071;072;073;074;
Solyc02g085510	Fruit shape/size	OVATE	upstream_gene_variant	OVATE is part of the 31 member OFP gene family known to be involved in fruit shape. Computational annotation: Ovate protein (AHRD V1 **-- Q8GSM4_SOLLC); contains Interpro domain(s) IPR006458 Protein of unknown function DUF623, plant	1/1:2:1.000	A	C	025;049;058;060;063;064;065;066;067;068;069;070;071;072;073;074;
Solyc02g085500	Fruit shape/size	ovate	upstream_gene_variant	Ovate protein (AHRD V1 ***- Q8GSM4_SOLLC)	1/1:2:1.000	C	A	025;049;051;052;056;057;058;059;060;063;064;065;066;067;068;069;070;071;072;073;074;
Solyc02g085510	Fruit shape/size	OVATE	upstream_gene_variant	OVATE is part of the 31 member OFP gene family known to be involved in fruit shape. Computational annotation: Ovate protein (AHRD V1 **-- Q8GSM4_SOLLC); contains Interpro domain(s) IPR006458 Protein of unknown function DUF623, plant	1/1:2:1.000	C	A	025;049;051;052;056;057;058;059;060;063;064;065;066;067;068;069;070;071;072;073;074;
Solyc02g085500	Fruit shape/size	ovate	upstream_gene_variant	Ovate protein (AHRD V1 ***- Q8GSM4_SOLLC)	0/1:2:0.500	C	T
Solyc02g085510	Fruit shape/size	OVATE	upstream_gene_variant	OVATE is part of the 31 member OFP gene family known to be involved in fruit shape. Computational annotation: Ovate protein (AHRD V1 **-- Q8GSM4_SOLLC); contains Interpro domain(s) IPR006458 Protein of unknown function DUF623, plant	0/1:2:0.500	C	T
Solyc02g085500	Fruit shape/size	ovate	upstream_gene_variant	Ovate protein (AHRD V1 ***- Q8GSM4_SOLLC)	0/1:2:0.500	T	A
Solyc02g085510	Fruit shape/size	OVATE	upstream_gene_variant	OVATE is part of the 31 member OFP gene family known to be involved in fruit shape. Computational annotation: Ovate protein (AHRD V1 **-- Q8GSM4_SOLLC); contains Interpro domain(s) IPR006458 Protein of unknown function DUF623, plant	0/1:2:0.500	T	A
Solyc02g085500	Fruit shape/size	ovate	upstream_gene_variant	Ovate protein (AHRD V1 ***- Q8GSM4_SOLLC)	1/1:2:1.000	A	T
Solyc02g085510	Fruit shape/size	OVATE	upstream_gene_variant	OVATE is part of the 31 member OFP gene family known to be involved in fruit shape. Computational annotation: Ovate protein (AHRD V1 **-- Q8GSM4_SOLLC); contains Interpro domain(s) IPR006458 Protein of unknown function DUF623, plant	1/1:2:1.000	A	T
Solyc02g085500	Fruit shape/size	ovate	synonymous_variant	Ovate protein (AHRD V1 ***- Q8GSM4_SOLLC)	1/1:1:1.000	A	T
Solyc02g085510	Fruit shape/size	OVATE	upstream_gene_variant	OVATE is part of the 31 member OFP gene family known to be involved in fruit shape. Computational annotation: Ovate protein (AHRD V1 **-- Q8GSM4_SOLLC); contains Interpro domain(s) IPR006458 Protein of unknown function DUF623, plant	1/1:1:1.000	A	T
Solyc02g085500	Fruit shape/size	ovate	missense_variant	Ovate protein (AHRD V1 ***- Q8GSM4_SOLLC)	1/1:1:1.000	C	G
Solyc02g085510	Fruit shape/size	OVATE	upstream_gene_variant	OVATE is part of the 31 member OFP gene family known to be involved in fruit shape. Computational annotation: Ovate protein (AHRD V1 **-- Q8GSM4_SOLLC); contains Interpro domain(s) IPR006458 Protein of unknown function DUF623, plant	1/1:1:1.000	C	G
Solyc02g085500	Fruit shape/size	ovate	synonymous_variant	Ovate protein (AHRD V1 ***- Q8GSM4_SOLLC)	1/1:1:1.000	T	C	025;063;065;
Solyc02g085510	Fruit shape/size	OVATE	upstream_gene_variant	OVATE is part of the 31 member OFP gene family known to be involved in fruit shape. Computational annotation: Ovate protein (AHRD V1 **-- Q8GSM4_SOLLC); contains Interpro domain(s) IPR006458 Protein of unknown function DUF623, plant	1/1:1:1.000	T	C	025;063;065;
Solyc02g085500	Fruit shape/size	ovate	missense_variant	Ovate protein (AHRD V1 ***- Q8GSM4_SOLLC)	1/1:1:1.000	G	T
Solyc02g085510	Fruit shape/size	OVATE	upstream_gene_variant	OVATE is part of the 31 member OFP gene family known to be involved in fruit shape. Computational annotation: Ovate protein (AHRD V1 **-- Q8GSM4_SOLLC); contains Interpro domain(s) IPR006458 Protein of unknown function DUF623, plant	1/1:1:1.000	G	T
Solyc02g085500	Fruit shape/size	ovate	synonymous_variant	Ovate protein (AHRD V1 ***- Q8GSM4_SOLLC)	1/1:1:1.000	C	T	025;063;065;
Solyc02g085510	Fruit shape/size	OVATE	upstream_gene_variant	OVATE is part of the 31 member OFP gene family known to be involved in fruit shape. Computational annotation: Ovate protein (AHRD V1 **-- Q8GSM4_SOLLC); contains Interpro domain(s) IPR006458 Protein of unknown function DUF623, plant	1/1:1:1.000	C	T	025;063;065;
Solyc02g085500	Fruit shape/size	ovate	missense_variant	Ovate protein (AHRD V1 ***- Q8GSM4_SOLLC)	1/1:1:1.000	A	C	025;065;066;067;068;069;070;071;072;074;
Solyc02g085510	Fruit shape/size	OVATE	upstream_gene_variant	OVATE is part of the 31 member OFP gene family known to be involved in fruit shape. Computational annotation: Ovate protein (AHRD V1 **-- Q8GSM4_SOLLC); contains Interpro domain(s) IPR006458 Protein of unknown function DUF623, plant	1/1:1:1.000	A	C	025;065;066;067;068;069;070;071;072;074;
Solyc02g085500	Fruit shape/size	ovate	missense_variant	Ovate protein (AHRD V1 ***- Q8GSM4_SOLLC)	1/1:1:1.000	A	T
Solyc02g085510	Fruit shape/size	OVATE	upstream_gene_variant	OVATE is part of the 31 member OFP gene family known to be involved in fruit shape. Computational annotation: Ovate protein (AHRD V1 **-- Q8GSM4_SOLLC); contains Interpro domain(s) IPR006458 Protein of unknown function DUF623, plant	1/1:1:1.000	A	T
Solyc02g085500	Fruit shape/size	ovate	synonymous_variant	Ovate protein (AHRD V1 ***- Q8GSM4_SOLLC)	1/1:1:1.000	C	T
Solyc02g085510	Fruit shape/size	OVATE	upstream_gene_variant	OVATE is part of the 31 member OFP gene family known to be involved in fruit shape. Computational annotation: Ovate protein (AHRD V1 **-- Q8GSM4_SOLLC); contains Interpro domain(s) IPR006458 Protein of unknown function DUF623, plant	1/1:1:1.000	C	T
Solyc02g085500	Fruit shape/size	ovate	synonymous_variant	Ovate protein (AHRD V1 ***- Q8GSM4_SOLLC)	1/1:1:1.000	T	C
Solyc02g085510	Fruit shape/size	OVATE	upstream_gene_variant	OVATE is part of the 31 member OFP gene family known to be involved in fruit shape. Computational annotation: Ovate protein (AHRD V1 **-- Q8GSM4_SOLLC); contains Interpro domain(s) IPR006458 Protein of unknown function DUF623, plant	1/1:1:1.000	T	C
Solyc02g085500	Fruit shape/size	ovate	synonymous_variant	Ovate protein (AHRD V1 ***- Q8GSM4_SOLLC)	1/1:1:1.000	C	T
Solyc02g085510	Fruit shape/size	OVATE	upstream_gene_variant	OVATE is part of the 31 member OFP gene family known to be involved in fruit shape. Computational annotation: Ovate protein (AHRD V1 **-- Q8GSM4_SOLLC); contains Interpro domain(s) IPR006458 Protein of unknown function DUF623, plant	1/1:1:1.000	C	T
Solyc02g085500	Fruit shape/size	ovate	synonymous_variant	Ovate protein (AHRD V1 ***- Q8GSM4_SOLLC)	1/1:1:1.000	G	A	025;049;051;052;056;057;058;059;060;063;064;065;066;067;068;069;070;071;072;073;074;
Solyc02g085510	Fruit shape/size	OVATE	upstream_gene_variant	OVATE is part of the 31 member OFP gene family known to be involved in fruit shape. Computational annotation: Ovate protein (AHRD V1 **-- Q8GSM4_SOLLC); contains Interpro domain(s) IPR006458 Protein of unknown function DUF623, plant	1/1:1:1.000	G	A	025;049;051;052;056;057;058;059;060;063;064;065;066;067;068;069;070;071;072;073;074;
Solyc02g085500	Fruit shape/size	ovate	synonymous_variant	Ovate protein (AHRD V1 ***- Q8GSM4_SOLLC)	1/1:1:1.000	G	A	025;049;063;064;065;066;067;068;069;070;071;072;073;
Solyc02g085510	Fruit shape/size	OVATE	upstream_gene_variant	OVATE is part of the 31 member OFP gene family known to be involved in fruit shape. Computational annotation: Ovate protein (AHRD V1 **-- Q8GSM4_SOLLC); contains Interpro domain(s) IPR006458 Protein of unknown function DUF623, plant	1/1:1:1.000	G	A	025;049;063;064;065;066;067;068;069;070;071;072;073;
Solyc02g085500	Fruit shape/size	ovate	synonymous_variant	Ovate protein (AHRD V1 ***- Q8GSM4_SOLLC)	1/1:1:1.000	T	C	066;067;068;069;070;071;072;
Solyc02g085510	Fruit shape/size	OVATE	upstream_gene_variant	OVATE is part of the 31 member OFP gene family known to be involved in fruit shape. Computational annotation: Ovate protein (AHRD V1 **-- Q8GSM4_SOLLC); contains Interpro domain(s) IPR006458 Protein of unknown function DUF623, plant	1/1:1:1.000	T	C	066;067;068;069;070;071;072;
Solyc02g085500	Fruit shape/size	ovate	downstream_gene_variant	Ovate protein (AHRD V1 ***- Q8GSM4_SOLLC)	1/1:1:1.000	C	T	005;007;016;017;022;023;025;037;039;042;044;045;046;047;049;051;052;053;055;056;057;058;059;060;063;064;065;066;067;068;069;070;071;072;073;074;102;103;104;105;
Solyc02g085510	Fruit shape/size	OVATE	downstream_gene_variant	OVATE is part of the 31 member OFP gene family known to be involved in fruit shape. Computational annotation: Ovate protein (AHRD V1 **-- Q8GSM4_SOLLC); contains Interpro domain(s) IPR006458 Protein of unknown function DUF623, plant	1/1:1:1.000	C	T	005;007;016;017;022;023;025;037;039;042;044;045;046;047;049;051;052;053;055;056;057;058;059;060;063;064;065;066;067;068;069;070;071;072;073;074;102;103;104;105;
Solyc02g085500	Fruit shape/size	ovate	downstream_gene_variant	Ovate protein (AHRD V1 ***- Q8GSM4_SOLLC)	1/1:1:1.000	T	C
Solyc02g085510	Fruit shape/size	OVATE	downstream_gene_variant	OVATE is part of the 31 member OFP gene family known to be involved in fruit shape. Computational annotation: Ovate protein (AHRD V1 **-- Q8GSM4_SOLLC); contains Interpro domain(s) IPR006458 Protein of unknown function DUF623, plant	1/1:1:1.000	T	C
Solyc02g085500	Fruit shape/size	ovate	downstream_gene_variant	Ovate protein (AHRD V1 ***- Q8GSM4_SOLLC)	1/1:1:1.000	A	G
Solyc02g085510	Fruit shape/size	OVATE	downstream_gene_variant	OVATE is part of the 31 member OFP gene family known to be involved in fruit shape. Computational annotation: Ovate protein (AHRD V1 **-- Q8GSM4_SOLLC); contains Interpro domain(s) IPR006458 Protein of unknown function DUF623, plant	1/1:1:1.000	A	G
Solyc02g085500	Fruit shape/size	ovate	downstream_gene_variant	Ovate protein (AHRD V1 ***- Q8GSM4_SOLLC)	1/1:1:1.000	A	C
Solyc02g085510	Fruit shape/size	OVATE	downstream_gene_variant	OVATE is part of the 31 member OFP gene family known to be involved in fruit shape. Computational annotation: Ovate protein (AHRD V1 **-- Q8GSM4_SOLLC); contains Interpro domain(s) IPR006458 Protein of unknown function DUF623, plant	1/1:1:1.000	A	C
Solyc02g085500	Fruit shape/size	ovate	downstream_gene_variant	Ovate protein (AHRD V1 ***- Q8GSM4_SOLLC)	1/1:1:1.000	A	T
Solyc02g085510	Fruit shape/size	OVATE	downstream_gene_variant	OVATE is part of the 31 member OFP gene family known to be involved in fruit shape. Computational annotation: Ovate protein (AHRD V1 **-- Q8GSM4_SOLLC); contains Interpro domain(s) IPR006458 Protein of unknown function DUF623, plant	1/1:1:1.000	A	T
Solyc02g085500	Fruit shape/size	ovate	downstream_gene_variant	Ovate protein (AHRD V1 ***- Q8GSM4_SOLLC)	1/1:1:1.000	G	A	025;049;051;052;060;064;065;066;067;068;069;070;071;072;073;074;
Solyc02g085510	Fruit shape/size	OVATE	downstream_gene_variant	OVATE is part of the 31 member OFP gene family known to be involved in fruit shape. Computational annotation: Ovate protein (AHRD V1 **-- Q8GSM4_SOLLC); contains Interpro domain(s) IPR006458 Protein of unknown function DUF623, plant	1/1:1:1.000	G	A	025;049;051;052;060;064;065;066;067;068;069;070;071;072;073;074;
Solyc02g087760	Fruit shape/size	SlSUN7	upstream_gene_variant	SlSUN7 is part of the 34 member SUN-like gene family. Computational annotation: Calmodulin binding protein (AHRD V1 **-* B6U6R2_MAIZE); contains Interpro domain(s) IPR000048 IQ calmodulin-binding region	1/1:1:1.000	A	G
Solyc02g087760	Fruit shape/size	SlSUN7	upstream_gene_variant	SlSUN7 is part of the 34 member SUN-like gene family. Computational annotation: Calmodulin binding protein (AHRD V1 **-* B6U6R2_MAIZE); contains Interpro domain(s) IPR000048 IQ calmodulin-binding region	1/1:1:1.000	A	G
Solyc02g087760	Fruit shape/size	SlSUN7	upstream_gene_variant	SlSUN7 is part of the 34 member SUN-like gene family. Computational annotation: Calmodulin binding protein (AHRD V1 **-* B6U6R2_MAIZE); contains Interpro domain(s) IPR000048 IQ calmodulin-binding region	1/1:2:1.000	CAGAGAGAGAGA	CAGAGAGAGAGAGAGAGAGAGAGAGA
Solyc02g087760	Fruit shape/size	SlSUN7	upstream_gene_variant	SlSUN7 is part of the 34 member SUN-like gene family. Computational annotation: Calmodulin binding protein (AHRD V1 **-* B6U6R2_MAIZE); contains Interpro domain(s) IPR000048 IQ calmodulin-binding region	1/1:1:1.000	G	A
Solyc02g087760	Fruit shape/size	SlSUN7	upstream_gene_variant	SlSUN7 is part of the 34 member SUN-like gene family. Computational annotation: Calmodulin binding protein (AHRD V1 **-* B6U6R2_MAIZE); contains Interpro domain(s) IPR000048 IQ calmodulin-binding region	1/1:1:1.000	G	A
Solyc02g087760	Fruit shape/size	SlSUN7	upstream_gene_variant	SlSUN7 is part of the 34 member SUN-like gene family. Computational annotation: Calmodulin binding protein (AHRD V1 **-* B6U6R2_MAIZE); contains Interpro domain(s) IPR000048 IQ calmodulin-binding region	1/1:1:1.000	A	G
Solyc02g087760	Fruit shape/size	SlSUN7	synonymous_variant	SlSUN7 is part of the 34 member SUN-like gene family. Computational annotation: Calmodulin binding protein (AHRD V1 **-* B6U6R2_MAIZE); contains Interpro domain(s) IPR000048 IQ calmodulin-binding region	1/1:1:1.000	G	A
Solyc02g087760	Fruit shape/size	SlSUN7	synonymous_variant	SlSUN7 is part of the 34 member SUN-like gene family. Computational annotation: Calmodulin binding protein (AHRD V1 **-* B6U6R2_MAIZE); contains Interpro domain(s) IPR000048 IQ calmodulin-binding region	1/1:1:1.000	C	T	025;
Solyc02g087760	Fruit shape/size	SlSUN7	synonymous_variant	SlSUN7 is part of the 34 member SUN-like gene family. Computational annotation: Calmodulin binding protein (AHRD V1 **-* B6U6R2_MAIZE); contains Interpro domain(s) IPR000048 IQ calmodulin-binding region	1/1:1:1.000	A	G
Solyc02g087760	Fruit shape/size	SlSUN7	missense_variant	SlSUN7 is part of the 34 member SUN-like gene family. Computational annotation: Calmodulin binding protein (AHRD V1 **-* B6U6R2_MAIZE); contains Interpro domain(s) IPR000048 IQ calmodulin-binding region	1/1:1:1.000	C	A
Solyc02g087760	Fruit shape/size	SlSUN7	synonymous_variant	SlSUN7 is part of the 34 member SUN-like gene family. Computational annotation: Calmodulin binding protein (AHRD V1 **-* B6U6R2_MAIZE); contains Interpro domain(s) IPR000048 IQ calmodulin-binding region	1/1:1:1.000	G	A	073;
Solyc02g087760	Fruit shape/size	SlSUN7	missense_variant	SlSUN7 is part of the 34 member SUN-like gene family. Computational annotation: Calmodulin binding protein (AHRD V1 **-* B6U6R2_MAIZE); contains Interpro domain(s) IPR000048 IQ calmodulin-binding region	1/1:1:1.000	C	T
Solyc02g087760	Fruit shape/size	SlSUN7	intron_variant	SlSUN7 is part of the 34 member SUN-like gene family. Computational annotation: Calmodulin binding protein (AHRD V1 **-* B6U6R2_MAIZE); contains Interpro domain(s) IPR000048 IQ calmodulin-binding region	1/1:1:1.000	C	T	056;057;059;074;
Solyc02g087760	Fruit shape/size	SlSUN7	intron_variant	SlSUN7 is part of the 34 member SUN-like gene family. Computational annotation: Calmodulin binding protein (AHRD V1 **-* B6U6R2_MAIZE); contains Interpro domain(s) IPR000048 IQ calmodulin-binding region	1/1:1:1.000	T	G
Solyc02g087760	Fruit shape/size	SlSUN7	intron_variant	SlSUN7 is part of the 34 member SUN-like gene family. Computational annotation: Calmodulin binding protein (AHRD V1 **-* B6U6R2_MAIZE); contains Interpro domain(s) IPR000048 IQ calmodulin-binding region	1/1:1:1.000	C	A	070;
Solyc02g087760	Fruit shape/size	SlSUN7	intron_variant	SlSUN7 is part of the 34 member SUN-like gene family. Computational annotation: Calmodulin binding protein (AHRD V1 **-* B6U6R2_MAIZE); contains Interpro domain(s) IPR000048 IQ calmodulin-binding region	1/1:1:1.000	G	A
Solyc02g087760	Fruit shape/size	SlSUN7	intron_variant	SlSUN7 is part of the 34 member SUN-like gene family. Computational annotation: Calmodulin binding protein (AHRD V1 **-* B6U6R2_MAIZE); contains Interpro domain(s) IPR000048 IQ calmodulin-binding region	1/1:1:1.000	A	C
Solyc02g087760	Fruit shape/size	SlSUN7	intron_variant	SlSUN7 is part of the 34 member SUN-like gene family. Computational annotation: Calmodulin binding protein (AHRD V1 **-* B6U6R2_MAIZE); contains Interpro domain(s) IPR000048 IQ calmodulin-binding region	1/1:1:1.000	G	A
Solyc02g087760	Fruit shape/size	SlSUN7	intron_variant	SlSUN7 is part of the 34 member SUN-like gene family. Computational annotation: Calmodulin binding protein (AHRD V1 **-* B6U6R2_MAIZE); contains Interpro domain(s) IPR000048 IQ calmodulin-binding region	1/1:1:1.000	A	C
Solyc02g087760	Fruit shape/size	SlSUN7	intron_variant	SlSUN7 is part of the 34 member SUN-like gene family. Computational annotation: Calmodulin binding protein (AHRD V1 **-* B6U6R2_MAIZE); contains Interpro domain(s) IPR000048 IQ calmodulin-binding region	1/1:1:1.000	A	T
Solyc02g087760	Fruit shape/size	SlSUN7	intron_variant	SlSUN7 is part of the 34 member SUN-like gene family. Computational annotation: Calmodulin binding protein (AHRD V1 **-* B6U6R2_MAIZE); contains Interpro domain(s) IPR000048 IQ calmodulin-binding region	1/1:1:1.000	C	T
Solyc02g087760	Fruit shape/size	SlSUN7	intron_variant	SlSUN7 is part of the 34 member SUN-like gene family. Computational annotation: Calmodulin binding protein (AHRD V1 **-* B6U6R2_MAIZE); contains Interpro domain(s) IPR000048 IQ calmodulin-binding region	1/1:1:1.000	T	A	074;
Solyc02g087760	Fruit shape/size	SlSUN7	missense_variant	SlSUN7 is part of the 34 member SUN-like gene family. Computational annotation: Calmodulin binding protein (AHRD V1 **-* B6U6R2_MAIZE); contains Interpro domain(s) IPR000048 IQ calmodulin-binding region	1/1:2:1.000	T	C
Solyc02g087760	Fruit shape/size	SlSUN7	splice_region_variant&intron_variant	SlSUN7 is part of the 34 member SUN-like gene family. Computational annotation: Calmodulin binding protein (AHRD V1 **-* B6U6R2_MAIZE); contains Interpro domain(s) IPR000048 IQ calmodulin-binding region	0/1:2:0.500	G	A
Solyc02g087760	Fruit shape/size	SlSUN7	intron_variant	SlSUN7 is part of the 34 member SUN-like gene family. Computational annotation: Calmodulin binding protein (AHRD V1 **-* B6U6R2_MAIZE); contains Interpro domain(s) IPR000048 IQ calmodulin-binding region	1/1:2:1.000	A	T	025;049;051;052;056;057;058;059;060;063;064;065;066;067;068;069;070;071;072;073;074;
Solyc02g087760	Fruit shape/size	SlSUN7	intron_variant	SlSUN7 is part of the 34 member SUN-like gene family. Computational annotation: Calmodulin binding protein (AHRD V1 **-* B6U6R2_MAIZE); contains Interpro domain(s) IPR000048 IQ calmodulin-binding region	1/1:1:1.000	C	T	039;
Solyc02g087760	Fruit shape/size	SlSUN7	intron_variant	SlSUN7 is part of the 34 member SUN-like gene family. Computational annotation: Calmodulin binding protein (AHRD V1 **-* B6U6R2_MAIZE); contains Interpro domain(s) IPR000048 IQ calmodulin-binding region	1/1:2:1.000	T	A
Solyc02g087760	Fruit shape/size	SlSUN7	intron_variant	SlSUN7 is part of the 34 member SUN-like gene family. Computational annotation: Calmodulin binding protein (AHRD V1 **-* B6U6R2_MAIZE); contains Interpro domain(s) IPR000048 IQ calmodulin-binding region	1/1:2:1.000	A	G
Solyc02g087760	Fruit shape/size	SlSUN7	synonymous_variant	SlSUN7 is part of the 34 member SUN-like gene family. Computational annotation: Calmodulin binding protein (AHRD V1 **-* B6U6R2_MAIZE); contains Interpro domain(s) IPR000048 IQ calmodulin-binding region	1/1:1:1.000	A	T
Solyc02g087760	Fruit shape/size	SlSUN7	missense_variant	SlSUN7 is part of the 34 member SUN-like gene family. Computational annotation: Calmodulin binding protein (AHRD V1 **-* B6U6R2_MAIZE); contains Interpro domain(s) IPR000048 IQ calmodulin-binding region	0/1:2:0.500	C	T	074;
Solyc02g087760	Fruit shape/size	SlSUN7	missense_variant	SlSUN7 is part of the 34 member SUN-like gene family. Computational annotation: Calmodulin binding protein (AHRD V1 **-* B6U6R2_MAIZE); contains Interpro domain(s) IPR000048 IQ calmodulin-binding region	0/1:2:0.500	G	C
Solyc02g087760	Fruit shape/size	SlSUN7	synonymous_variant	SlSUN7 is part of the 34 member SUN-like gene family. Computational annotation: Calmodulin binding protein (AHRD V1 **-* B6U6R2_MAIZE); contains Interpro domain(s) IPR000048 IQ calmodulin-binding region	0/1:2:0.500	A	T
Solyc02g087760	Fruit shape/size	SlSUN7	synonymous_variant	SlSUN7 is part of the 34 member SUN-like gene family. Computational annotation: Calmodulin binding protein (AHRD V1 **-* B6U6R2_MAIZE); contains Interpro domain(s) IPR000048 IQ calmodulin-binding region	0/1:2:0.500	G	A
Solyc02g087760	Fruit shape/size	SlSUN7	synonymous_variant	SlSUN7 is part of the 34 member SUN-like gene family. Computational annotation: Calmodulin binding protein (AHRD V1 **-* B6U6R2_MAIZE); contains Interpro domain(s) IPR000048 IQ calmodulin-binding region	0/1:2:0.500	C	T
Solyc02g087760	Fruit shape/size	SlSUN7	synonymous_variant	SlSUN7 is part of the 34 member SUN-like gene family. Computational annotation: Calmodulin binding protein (AHRD V1 **-* B6U6R2_MAIZE); contains Interpro domain(s) IPR000048 IQ calmodulin-binding region	1/1:1:1.000	C	A
Solyc02g087760	Fruit shape/size	SlSUN7	synonymous_variant	SlSUN7 is part of the 34 member SUN-like gene family. Computational annotation: Calmodulin binding protein (AHRD V1 **-* B6U6R2_MAIZE); contains Interpro domain(s) IPR000048 IQ calmodulin-binding region	1/1:1:1.000	G	A
Solyc02g087760	Fruit shape/size	SlSUN7	intron_variant	SlSUN7 is part of the 34 member SUN-like gene family. Computational annotation: Calmodulin binding protein (AHRD V1 **-* B6U6R2_MAIZE); contains Interpro domain(s) IPR000048 IQ calmodulin-binding region	1/1:1:1.000	T	G	074;
Solyc02g087760	Fruit shape/size	SlSUN7	intron_variant	SlSUN7 is part of the 34 member SUN-like gene family. Computational annotation: Calmodulin binding protein (AHRD V1 **-* B6U6R2_MAIZE); contains Interpro domain(s) IPR000048 IQ calmodulin-binding region	1/1:1:1.000	G	C
Solyc02g087760	Fruit shape/size	SlSUN7	intron_variant	SlSUN7 is part of the 34 member SUN-like gene family. Computational annotation: Calmodulin binding protein (AHRD V1 **-* B6U6R2_MAIZE); contains Interpro domain(s) IPR000048 IQ calmodulin-binding region	1/1:1:1.000	A	G	049;065;073;
Solyc02g087760	Fruit shape/size	SlSUN7	intron_variant	SlSUN7 is part of the 34 member SUN-like gene family. Computational annotation: Calmodulin binding protein (AHRD V1 **-* B6U6R2_MAIZE); contains Interpro domain(s) IPR000048 IQ calmodulin-binding region	1/1:1:1.000	A	G
Solyc02g087760	Fruit shape/size	SlSUN7	intron_variant	SlSUN7 is part of the 34 member SUN-like gene family. Computational annotation: Calmodulin binding protein (AHRD V1 **-* B6U6R2_MAIZE); contains Interpro domain(s) IPR000048 IQ calmodulin-binding region	1/1:1:1.000	T	C
Solyc02g087760	Fruit shape/size	SlSUN7	downstream_gene_variant	SlSUN7 is part of the 34 member SUN-like gene family. Computational annotation: Calmodulin binding protein (AHRD V1 **-* B6U6R2_MAIZE); contains Interpro domain(s) IPR000048 IQ calmodulin-binding region	1/1:1:1.000	T	C	049;070;073;
Solyc02g087760	Fruit shape/size	SlSUN7	downstream_gene_variant	SlSUN7 is part of the 34 member SUN-like gene family. Computational annotation: Calmodulin binding protein (AHRD V1 **-* B6U6R2_MAIZE); contains Interpro domain(s) IPR000048 IQ calmodulin-binding region	1/1:1:1.000	A	C
Solyc02g087760	Fruit shape/size	SlSUN7	downstream_gene_variant	SlSUN7 is part of the 34 member SUN-like gene family. Computational annotation: Calmodulin binding protein (AHRD V1 **-* B6U6R2_MAIZE); contains Interpro domain(s) IPR000048 IQ calmodulin-binding region	1/1:1:1.000	T	C
Solyc02g087760	Fruit shape/size	SlSUN7	downstream_gene_variant	SlSUN7 is part of the 34 member SUN-like gene family. Computational annotation: Calmodulin binding protein (AHRD V1 **-* B6U6R2_MAIZE); contains Interpro domain(s) IPR000048 IQ calmodulin-binding region	1/1:1:1.000	A	G	025;049;051;052;058;060;063;064;065;066;067;068;069;070;071;072;073;074;
Solyc02g087760	Fruit shape/size	SlSUN7	downstream_gene_variant	SlSUN7 is part of the 34 member SUN-like gene family. Computational annotation: Calmodulin binding protein (AHRD V1 **-* B6U6R2_MAIZE); contains Interpro domain(s) IPR000048 IQ calmodulin-binding region	1/1:1:1.000	G	A
Solyc02g087760	Fruit shape/size	SlSUN7	downstream_gene_variant	SlSUN7 is part of the 34 member SUN-like gene family. Computational annotation: Calmodulin binding protein (AHRD V1 **-* B6U6R2_MAIZE); contains Interpro domain(s) IPR000048 IQ calmodulin-binding region	1/1:1:1.000	A	G
Solyc02g087760	Fruit shape/size	SlSUN7	downstream_gene_variant	SlSUN7 is part of the 34 member SUN-like gene family. Computational annotation: Calmodulin binding protein (AHRD V1 **-* B6U6R2_MAIZE); contains Interpro domain(s) IPR000048 IQ calmodulin-binding region	1/1:1:1.000	A	T
Solyc03g026110	Fruit shape/size	SlSUN8	downstream_gene_variant	SlSUN8 is part of the 34 member SUN-like gene family. Computational annotation: Calmodulin binding protein (AHRD V1 **** B6STZ4_MAIZE); contains Interpro domain(s) IPR000048 IQ calmodulin-binding region	1/1:1:1.000	A	C
Solyc03g026110	Fruit shape/size	SlSUN8	downstream_gene_variant	SlSUN8 is part of the 34 member SUN-like gene family. Computational annotation: Calmodulin binding protein (AHRD V1 **** B6STZ4_MAIZE); contains Interpro domain(s) IPR000048 IQ calmodulin-binding region	1/1:1:1.000	T	C
Solyc03g026110	Fruit shape/size	SlSUN8	3_prime_UTR_variant	SlSUN8 is part of the 34 member SUN-like gene family. Computational annotation: Calmodulin binding protein (AHRD V1 **** B6STZ4_MAIZE); contains Interpro domain(s) IPR000048 IQ calmodulin-binding region	1/1:1:1.000	C	T
Solyc03g026110	Fruit shape/size	SlSUN8	3_prime_UTR_variant	SlSUN8 is part of the 34 member SUN-like gene family. Computational annotation: Calmodulin binding protein (AHRD V1 **** B6STZ4_MAIZE); contains Interpro domain(s) IPR000048 IQ calmodulin-binding region	1/1:1:1.000	T	C	063;070;
Solyc03g026110	Fruit shape/size	SlSUN8	3_prime_UTR_variant	SlSUN8 is part of the 34 member SUN-like gene family. Computational annotation: Calmodulin binding protein (AHRD V1 **** B6STZ4_MAIZE); contains Interpro domain(s) IPR000048 IQ calmodulin-binding region	1/1:1:1.000	GTC	G
Solyc03g026110	Fruit shape/size	SlSUN8	3_prime_UTR_variant	SlSUN8 is part of the 34 member SUN-like gene family. Computational annotation: Calmodulin binding protein (AHRD V1 **** B6STZ4_MAIZE); contains Interpro domain(s) IPR000048 IQ calmodulin-binding region	1/1:1:1.000	T	C
Solyc03g026110	Fruit shape/size	SlSUN8	3_prime_UTR_variant	SlSUN8 is part of the 34 member SUN-like gene family. Computational annotation: Calmodulin binding protein (AHRD V1 **** B6STZ4_MAIZE); contains Interpro domain(s) IPR000048 IQ calmodulin-binding region	1/1:1:1.000	G	T	025;049;051;052;057;059;060;063;064;065;066;067;068;069;070;071;072;073;074;
Solyc03g026110	Fruit shape/size	SlSUN8	synonymous_variant	SlSUN8 is part of the 34 member SUN-like gene family. Computational annotation: Calmodulin binding protein (AHRD V1 **** B6STZ4_MAIZE); contains Interpro domain(s) IPR000048 IQ calmodulin-binding region	1/1:3:1.000	G	A	001;002;003;004;005;006;007;008;011;012;013;014;015;016;017;018;019;020;021;022;023;024;025;026;027;028;029;030;031;032;033;034;035;036;037;038;039;040;041;042;043;044;045;046;047;049;051;052;053;054;055;056;057;058;059;060;063;064;065;066;067;068;069;070;071;072;073;074;077;078;088;089;090;091;093;094;096;097;102;103;104;105;
Solyc03g026110	Fruit shape/size	SlSUN8	missense_variant	SlSUN8 is part of the 34 member SUN-like gene family. Computational annotation: Calmodulin binding protein (AHRD V1 **** B6STZ4_MAIZE); contains Interpro domain(s) IPR000048 IQ calmodulin-binding region	1/1:3:1.000	A	G	001;002;003;004;005;006;007;008;011;012;013;014;015;016;017;018;019;020;021;022;023;024;025;026;027;028;029;030;031;032;033;034;035;036;037;038;039;040;041;042;043;044;045;046;047;049;051;052;053;054;055;056;057;058;059;060;063;064;065;066;067;068;069;070;071;072;073;074;077;078;088;089;090;091;093;094;096;097;102;103;104;105;
Solyc03g026110	Fruit shape/size	SlSUN8	synonymous_variant	SlSUN8 is part of the 34 member SUN-like gene family. Computational annotation: Calmodulin binding protein (AHRD V1 **** B6STZ4_MAIZE); contains Interpro domain(s) IPR000048 IQ calmodulin-binding region	1/1:3:1.000	A	G	025;049;051;052;057;059;060;063;064;065;066;067;068;069;070;071;072;073;074;
Solyc03g026110	Fruit shape/size	SlSUN8	synonymous_variant	SlSUN8 is part of the 34 member SUN-like gene family. Computational annotation: Calmodulin binding protein (AHRD V1 **** B6STZ4_MAIZE); contains Interpro domain(s) IPR000048 IQ calmodulin-binding region	1/1:2:1.000	C	T	064;065;
Solyc03g026110	Fruit shape/size	SlSUN8	synonymous_variant	SlSUN8 is part of the 34 member SUN-like gene family. Computational annotation: Calmodulin binding protein (AHRD V1 **** B6STZ4_MAIZE); contains Interpro domain(s) IPR000048 IQ calmodulin-binding region	1/1:1:1.000	A	G
Solyc03g026110	Fruit shape/size	SlSUN8	synonymous_variant	SlSUN8 is part of the 34 member SUN-like gene family. Computational annotation: Calmodulin binding protein (AHRD V1 **** B6STZ4_MAIZE); contains Interpro domain(s) IPR000048 IQ calmodulin-binding region	1/1:1:1.000	A	T
Solyc03g026110	Fruit shape/size	SlSUN8	missense_variant	SlSUN8 is part of the 34 member SUN-like gene family. Computational annotation: Calmodulin binding protein (AHRD V1 **** B6STZ4_MAIZE); contains Interpro domain(s) IPR000048 IQ calmodulin-binding region	1/1:1:1.000	C	T
Solyc03g026110	Fruit shape/size	SlSUN8	missense_variant	SlSUN8 is part of the 34 member SUN-like gene family. Computational annotation: Calmodulin binding protein (AHRD V1 **** B6STZ4_MAIZE); contains Interpro domain(s) IPR000048 IQ calmodulin-binding region	1/1:1:1.000	G	A
Solyc03g026110	Fruit shape/size	SlSUN8	synonymous_variant	SlSUN8 is part of the 34 member SUN-like gene family. Computational annotation: Calmodulin binding protein (AHRD V1 **** B6STZ4_MAIZE); contains Interpro domain(s) IPR000048 IQ calmodulin-binding region	1/1:1:1.000	C	T	025;049;051;052;057;059;060;063;064;065;066;067;068;069;070;071;072;073;074;
Solyc03g026110	Fruit shape/size	SlSUN8	missense_variant	SlSUN8 is part of the 34 member SUN-like gene family. Computational annotation: Calmodulin binding protein (AHRD V1 **** B6STZ4_MAIZE); contains Interpro domain(s) IPR000048 IQ calmodulin-binding region	1/1:1:1.000	C	G
Solyc03g026110	Fruit shape/size	SlSUN8	missense_variant	SlSUN8 is part of the 34 member SUN-like gene family. Computational annotation: Calmodulin binding protein (AHRD V1 **** B6STZ4_MAIZE); contains Interpro domain(s) IPR000048 IQ calmodulin-binding region	1/1:1:1.000	A	T	066;067;068;069;070;071;072;074;
Solyc03g026110	Fruit shape/size	SlSUN8	synonymous_variant	SlSUN8 is part of the 34 member SUN-like gene family. Computational annotation: Calmodulin binding protein (AHRD V1 **** B6STZ4_MAIZE); contains Interpro domain(s) IPR000048 IQ calmodulin-binding region	1/1:2:1.000	A	T
Solyc03g026110	Fruit shape/size	SlSUN8	synonymous_variant	SlSUN8 is part of the 34 member SUN-like gene family. Computational annotation: Calmodulin binding protein (AHRD V1 **** B6STZ4_MAIZE); contains Interpro domain(s) IPR000048 IQ calmodulin-binding region	1/1:2:1.000	A	G
Solyc03g026110	Fruit shape/size	SlSUN8	missense_variant	SlSUN8 is part of the 34 member SUN-like gene family. Computational annotation: Calmodulin binding protein (AHRD V1 **** B6STZ4_MAIZE); contains Interpro domain(s) IPR000048 IQ calmodulin-binding region	1/1:2:1.000	C	T
Solyc03g026110	Fruit shape/size	SlSUN8	missense_variant	SlSUN8 is part of the 34 member SUN-like gene family. Computational annotation: Calmodulin binding protein (AHRD V1 **** B6STZ4_MAIZE); contains Interpro domain(s) IPR000048 IQ calmodulin-binding region	1/1:1:1.000	G	A
Solyc03g026110	Fruit shape/size	SlSUN8	intron_variant	SlSUN8 is part of the 34 member SUN-like gene family. Computational annotation: Calmodulin binding protein (AHRD V1 **** B6STZ4_MAIZE); contains Interpro domain(s) IPR000048 IQ calmodulin-binding region	1/1:1:1.000	CTA	CTATA
Solyc03g026110	Fruit shape/size	SlSUN8	intron_variant	SlSUN8 is part of the 34 member SUN-like gene family. Computational annotation: Calmodulin binding protein (AHRD V1 **** B6STZ4_MAIZE); contains Interpro domain(s) IPR000048 IQ calmodulin-binding region	1/1:1:1.000	G	A
Solyc03g026110	Fruit shape/size	SlSUN8	intron_variant	SlSUN8 is part of the 34 member SUN-like gene family. Computational annotation: Calmodulin binding protein (AHRD V1 **** B6STZ4_MAIZE); contains Interpro domain(s) IPR000048 IQ calmodulin-binding region	1/1:1:1.000	G	C	025;049;051;052;057;059;060;063;064;065;066;067;068;069;070;071;072;073;074;
Solyc03g026110	Fruit shape/size	SlSUN8	intron_variant	SlSUN8 is part of the 34 member SUN-like gene family. Computational annotation: Calmodulin binding protein (AHRD V1 **** B6STZ4_MAIZE); contains Interpro domain(s) IPR000048 IQ calmodulin-binding region	1/1:1:1.000	T	C
Solyc03g026110	Fruit shape/size	SlSUN8	intron_variant	SlSUN8 is part of the 34 member SUN-like gene family. Computational annotation: Calmodulin binding protein (AHRD V1 **** B6STZ4_MAIZE); contains Interpro domain(s) IPR000048 IQ calmodulin-binding region	1/1:1:1.000	C	T
Solyc03g026110	Fruit shape/size	SlSUN8	intron_variant	SlSUN8 is part of the 34 member SUN-like gene family. Computational annotation: Calmodulin binding protein (AHRD V1 **** B6STZ4_MAIZE); contains Interpro domain(s) IPR000048 IQ calmodulin-binding region	1/1:1:1.000	A	C
Solyc03g026110	Fruit shape/size	SlSUN8	synonymous_variant	SlSUN8 is part of the 34 member SUN-like gene family. Computational annotation: Calmodulin binding protein (AHRD V1 **** B6STZ4_MAIZE); contains Interpro domain(s) IPR000048 IQ calmodulin-binding region	1/1:1:1.000	T	C	064;
Solyc03g026110	Fruit shape/size	SlSUN8	synonymous_variant	SlSUN8 is part of the 34 member SUN-like gene family. Computational annotation: Calmodulin binding protein (AHRD V1 **** B6STZ4_MAIZE); contains Interpro domain(s) IPR000048 IQ calmodulin-binding region	1/1:1:1.000	C	T
Solyc03g026110	Fruit shape/size	SlSUN8	intron_variant	SlSUN8 is part of the 34 member SUN-like gene family. Computational annotation: Calmodulin binding protein (AHRD V1 **** B6STZ4_MAIZE); contains Interpro domain(s) IPR000048 IQ calmodulin-binding region	1/1:1:1.000	G	A
Solyc03g026110	Fruit shape/size	SlSUN8	intron_variant	SlSUN8 is part of the 34 member SUN-like gene family. Computational annotation: Calmodulin binding protein (AHRD V1 **** B6STZ4_MAIZE); contains Interpro domain(s) IPR000048 IQ calmodulin-binding region	1/1:1:1.000	G	T
Solyc03g026110	Fruit shape/size	SlSUN8	intron_variant	SlSUN8 is part of the 34 member SUN-like gene family. Computational annotation: Calmodulin binding protein (AHRD V1 **** B6STZ4_MAIZE); contains Interpro domain(s) IPR000048 IQ calmodulin-binding region	1/1:1:1.000	T	C	025;049;051;052;057;059;060;063;064;065;066;067;068;069;070;071;072;073;074;
Solyc03g026110	Fruit shape/size	SlSUN8	intron_variant	SlSUN8 is part of the 34 member SUN-like gene family. Computational annotation: Calmodulin binding protein (AHRD V1 **** B6STZ4_MAIZE); contains Interpro domain(s) IPR000048 IQ calmodulin-binding region	1/1:1:1.000	C	A
Solyc03g026110	Fruit shape/size	SlSUN8	intron_variant	SlSUN8 is part of the 34 member SUN-like gene family. Computational annotation: Calmodulin binding protein (AHRD V1 **** B6STZ4_MAIZE); contains Interpro domain(s) IPR000048 IQ calmodulin-binding region	1/1:1:1.000	T	G
Solyc03g026110	Fruit shape/size	SlSUN8	intron_variant	SlSUN8 is part of the 34 member SUN-like gene family. Computational annotation: Calmodulin binding protein (AHRD V1 **** B6STZ4_MAIZE); contains Interpro domain(s) IPR000048 IQ calmodulin-binding region	1/1:1:1.000	G	A
Solyc03g026110	Fruit shape/size	SlSUN8	intron_variant	SlSUN8 is part of the 34 member SUN-like gene family. Computational annotation: Calmodulin binding protein (AHRD V1 **** B6STZ4_MAIZE); contains Interpro domain(s) IPR000048 IQ calmodulin-binding region	1/1:1:1.000	T	C	025;049;051;052;057;059;060;063;064;065;066;067;068;069;070;071;072;073;074;
Solyc03g026110	Fruit shape/size	SlSUN8	intron_variant	SlSUN8 is part of the 34 member SUN-like gene family. Computational annotation: Calmodulin binding protein (AHRD V1 **** B6STZ4_MAIZE); contains Interpro domain(s) IPR000048 IQ calmodulin-binding region	1/1:1:1.000	T	G
Solyc03g026110	Fruit shape/size	SlSUN8	synonymous_variant	SlSUN8 is part of the 34 member SUN-like gene family. Computational annotation: Calmodulin binding protein (AHRD V1 **** B6STZ4_MAIZE); contains Interpro domain(s) IPR000048 IQ calmodulin-binding region	1/1:1:1.000	A	G	049;063;
Solyc03g026110	Fruit shape/size	SlSUN8	synonymous_variant	SlSUN8 is part of the 34 member SUN-like gene family. Computational annotation: Calmodulin binding protein (AHRD V1 **** B6STZ4_MAIZE); contains Interpro domain(s) IPR000048 IQ calmodulin-binding region	1/1:1:1.000	T	A
Solyc03g026110	Fruit shape/size	SlSUN8	intron_variant	SlSUN8 is part of the 34 member SUN-like gene family. Computational annotation: Calmodulin binding protein (AHRD V1 **** B6STZ4_MAIZE); contains Interpro domain(s) IPR000048 IQ calmodulin-binding region	1/1:1:1.000	A	G
Solyc03g026110	Fruit shape/size	SlSUN8	intron_variant	SlSUN8 is part of the 34 member SUN-like gene family. Computational annotation: Calmodulin binding protein (AHRD V1 **** B6STZ4_MAIZE); contains Interpro domain(s) IPR000048 IQ calmodulin-binding region	1/1:1:1.000	C	T
Solyc03g026110	Fruit shape/size	SlSUN8	intron_variant	SlSUN8 is part of the 34 member SUN-like gene family. Computational annotation: Calmodulin binding protein (AHRD V1 **** B6STZ4_MAIZE); contains Interpro domain(s) IPR000048 IQ calmodulin-binding region	1/1:1:1.000	C	T
Solyc03g026110	Fruit shape/size	SlSUN8	intron_variant	SlSUN8 is part of the 34 member SUN-like gene family. Computational annotation: Calmodulin binding protein (AHRD V1 **** B6STZ4_MAIZE); contains Interpro domain(s) IPR000048 IQ calmodulin-binding region	1/1:1:1.000	C	A
Solyc03g026110	Fruit shape/size	SlSUN8	intron_variant	SlSUN8 is part of the 34 member SUN-like gene family. Computational annotation: Calmodulin binding protein (AHRD V1 **** B6STZ4_MAIZE); contains Interpro domain(s) IPR000048 IQ calmodulin-binding region	1/1:1:1.000	A	T
Solyc03g026110	Fruit shape/size	SlSUN8	intron_variant	SlSUN8 is part of the 34 member SUN-like gene family. Computational annotation: Calmodulin binding protein (AHRD V1 **** B6STZ4_MAIZE); contains Interpro domain(s) IPR000048 IQ calmodulin-binding region	1/1:1:1.000	C	T
Solyc03g026110	Fruit shape/size	SlSUN8	intron_variant	SlSUN8 is part of the 34 member SUN-like gene family. Computational annotation: Calmodulin binding protein (AHRD V1 **** B6STZ4_MAIZE); contains Interpro domain(s) IPR000048 IQ calmodulin-binding region	1/1:1:1.000	C	A
Solyc03g026110	Fruit shape/size	SlSUN8	intron_variant	SlSUN8 is part of the 34 member SUN-like gene family. Computational annotation: Calmodulin binding protein (AHRD V1 **** B6STZ4_MAIZE); contains Interpro domain(s) IPR000048 IQ calmodulin-binding region	1/1:1:1.000	C	A
Solyc03g026110	Fruit shape/size	SlSUN8	intron_variant	SlSUN8 is part of the 34 member SUN-like gene family. Computational annotation: Calmodulin binding protein (AHRD V1 **** B6STZ4_MAIZE); contains Interpro domain(s) IPR000048 IQ calmodulin-binding region	1/1:1:1.000	T	A
Solyc03g026110	Fruit shape/size	SlSUN8	intron_variant	SlSUN8 is part of the 34 member SUN-like gene family. Computational annotation: Calmodulin binding protein (AHRD V1 **** B6STZ4_MAIZE); contains Interpro domain(s) IPR000048 IQ calmodulin-binding region	1/1:1:1.000	A	C
Solyc03g026110	Fruit shape/size	SlSUN8	intron_variant	SlSUN8 is part of the 34 member SUN-like gene family. Computational annotation: Calmodulin binding protein (AHRD V1 **** B6STZ4_MAIZE); contains Interpro domain(s) IPR000048 IQ calmodulin-binding region	1/1:1:1.000	T	C	074;
Solyc03g026110	Fruit shape/size	SlSUN8	intron_variant	SlSUN8 is part of the 34 member SUN-like gene family. Computational annotation: Calmodulin binding protein (AHRD V1 **** B6STZ4_MAIZE); contains Interpro domain(s) IPR000048 IQ calmodulin-binding region	1/1:1:1.000	A	G
Solyc03g026110	Fruit shape/size	SlSUN8	intron_variant	SlSUN8 is part of the 34 member SUN-like gene family. Computational annotation: Calmodulin binding protein (AHRD V1 **** B6STZ4_MAIZE); contains Interpro domain(s) IPR000048 IQ calmodulin-binding region	1/1:1:1.000	G	T
Solyc03g026110	Fruit shape/size	SlSUN8	intron_variant	SlSUN8 is part of the 34 member SUN-like gene family. Computational annotation: Calmodulin binding protein (AHRD V1 **** B6STZ4_MAIZE); contains Interpro domain(s) IPR000048 IQ calmodulin-binding region	1/1:1:1.000	T	C
Solyc03g026110	Fruit shape/size	SlSUN8	intron_variant	SlSUN8 is part of the 34 member SUN-like gene family. Computational annotation: Calmodulin binding protein (AHRD V1 **** B6STZ4_MAIZE); contains Interpro domain(s) IPR000048 IQ calmodulin-binding region	1/1:1:1.000	T	A
Solyc03g026110	Fruit shape/size	SlSUN8	intron_variant	SlSUN8 is part of the 34 member SUN-like gene family. Computational annotation: Calmodulin binding protein (AHRD V1 **** B6STZ4_MAIZE); contains Interpro domain(s) IPR000048 IQ calmodulin-binding region	1/1:1:1.000	T	C
Solyc03g026110	Fruit shape/size	SlSUN8	intron_variant	SlSUN8 is part of the 34 member SUN-like gene family. Computational annotation: Calmodulin binding protein (AHRD V1 **** B6STZ4_MAIZE); contains Interpro domain(s) IPR000048 IQ calmodulin-binding region	1/1:1:1.000	A	C	025;049;051;052;056;057;059;060;063;064;065;066;067;068;069;070;071;072;073;
Solyc03g026110	Fruit shape/size	SlSUN8	intron_variant	SlSUN8 is part of the 34 member SUN-like gene family. Computational annotation: Calmodulin binding protein (AHRD V1 **** B6STZ4_MAIZE); contains Interpro domain(s) IPR000048 IQ calmodulin-binding region	1/1:1:1.000	A	C
Solyc03g026110	Fruit shape/size	SlSUN8	intron_variant	SlSUN8 is part of the 34 member SUN-like gene family. Computational annotation: Calmodulin binding protein (AHRD V1 **** B6STZ4_MAIZE); contains Interpro domain(s) IPR000048 IQ calmodulin-binding region	1/1:1:1.000	C	A
Solyc03g026110	Fruit shape/size	SlSUN8	intron_variant	SlSUN8 is part of the 34 member SUN-like gene family. Computational annotation: Calmodulin binding protein (AHRD V1 **** B6STZ4_MAIZE); contains Interpro domain(s) IPR000048 IQ calmodulin-binding region	1/1:1:1.000	G	A
Solyc03g026110	Fruit shape/size	SlSUN8	intron_variant	SlSUN8 is part of the 34 member SUN-like gene family. Computational annotation: Calmodulin binding protein (AHRD V1 **** B6STZ4_MAIZE); contains Interpro domain(s) IPR000048 IQ calmodulin-binding region	1/1:2:1.000	G	A	042;
Solyc03g026110	Fruit shape/size	SlSUN8	intron_variant	SlSUN8 is part of the 34 member SUN-like gene family. Computational annotation: Calmodulin binding protein (AHRD V1 **** B6STZ4_MAIZE); contains Interpro domain(s) IPR000048 IQ calmodulin-binding region	1/1:2:1.000	G	A
Solyc03g026110	Fruit shape/size	SlSUN8	synonymous_variant	SlSUN8 is part of the 34 member SUN-like gene family. Computational annotation: Calmodulin binding protein (AHRD V1 **** B6STZ4_MAIZE); contains Interpro domain(s) IPR000048 IQ calmodulin-binding region	1/1:1:1.000	G	A	025;049;051;052;056;057;059;060;063;064;066;067;068;069;070;071;072;073;074;
Solyc03g026110	Fruit shape/size	SlSUN8	synonymous_variant	SlSUN8 is part of the 34 member SUN-like gene family. Computational annotation: Calmodulin binding protein (AHRD V1 **** B6STZ4_MAIZE); contains Interpro domain(s) IPR000048 IQ calmodulin-binding region	1/1:1:1.000	A	G
Solyc03g026110	Fruit shape/size	SlSUN8	synonymous_variant	SlSUN8 is part of the 34 member SUN-like gene family. Computational annotation: Calmodulin binding protein (AHRD V1 **** B6STZ4_MAIZE); contains Interpro domain(s) IPR000048 IQ calmodulin-binding region	1/1:1:1.000	C	G	025;049;051;052;056;057;059;060;063;064;065;066;067;068;069;070;071;072;073;074;
Solyc03g026110	Fruit shape/size	SlSUN8	synonymous_variant	SlSUN8 is part of the 34 member SUN-like gene family. Computational annotation: Calmodulin binding protein (AHRD V1 **** B6STZ4_MAIZE); contains Interpro domain(s) IPR000048 IQ calmodulin-binding region	1/1:1:1.000	A	G
Solyc03g026110	Fruit shape/size	SlSUN8	5_prime_UTR_variant	SlSUN8 is part of the 34 member SUN-like gene family. Computational annotation: Calmodulin binding protein (AHRD V1 **** B6STZ4_MAIZE); contains Interpro domain(s) IPR000048 IQ calmodulin-binding region	1/1:1:1.000	C	G
Solyc03g026110	Fruit shape/size	SlSUN8	upstream_gene_variant	SlSUN8 is part of the 34 member SUN-like gene family. Computational annotation: Calmodulin binding protein (AHRD V1 **** B6STZ4_MAIZE); contains Interpro domain(s) IPR000048 IQ calmodulin-binding region	1/1:1:1.000	C	T	025;049;051;052;053;056;057;059;060;063;064;065;066;067;068;069;070;071;072;073;074;104;
Solyc03g026110	Fruit shape/size	SlSUN8	upstream_gene_variant	SlSUN8 is part of the 34 member SUN-like gene family. Computational annotation: Calmodulin binding protein (AHRD V1 **** B6STZ4_MAIZE); contains Interpro domain(s) IPR000048 IQ calmodulin-binding region	1/1:1:1.000	A	G
Solyc03g026110	Fruit shape/size	SlSUN8	upstream_gene_variant	SlSUN8 is part of the 34 member SUN-like gene family. Computational annotation: Calmodulin binding protein (AHRD V1 **** B6STZ4_MAIZE); contains Interpro domain(s) IPR000048 IQ calmodulin-binding region	1/1:1:1.000	T	A
Solyc03g026110	Fruit shape/size	SlSUN8	upstream_gene_variant	SlSUN8 is part of the 34 member SUN-like gene family. Computational annotation: Calmodulin binding protein (AHRD V1 **** B6STZ4_MAIZE); contains Interpro domain(s) IPR000048 IQ calmodulin-binding region	1/1:1:1.000	C	A
Solyc03g026110	Fruit shape/size	SlSUN8	upstream_gene_variant	SlSUN8 is part of the 34 member SUN-like gene family. Computational annotation: Calmodulin binding protein (AHRD V1 **** B6STZ4_MAIZE); contains Interpro domain(s) IPR000048 IQ calmodulin-binding region	1/1:1:1.000	A	G
Solyc03g026110	Fruit shape/size	SlSUN8	upstream_gene_variant	SlSUN8 is part of the 34 member SUN-like gene family. Computational annotation: Calmodulin binding protein (AHRD V1 **** B6STZ4_MAIZE); contains Interpro domain(s) IPR000048 IQ calmodulin-binding region	1/1:1:1.000	A	G
Solyc03g026110	Fruit shape/size	SlSUN8	upstream_gene_variant	SlSUN8 is part of the 34 member SUN-like gene family. Computational annotation: Calmodulin binding protein (AHRD V1 **** B6STZ4_MAIZE); contains Interpro domain(s) IPR000048 IQ calmodulin-binding region	1/1:2:1.000	T	G	066;067;068;069;071;072;
Solyc03g034100	Fruit shape/size	SlOFP6	upstream_gene_variant	SlOFP6 is part of the 31 member OFP gene family known to be involved in fruit shape. Computational annotation: Plant-specific domain TIGR01568 family protein (AHRD V1 *--- B6U561_MAIZE); contains Interpro domain(s) IPR006458 Protein of unknown function DUF623, plant	1/1:1:1.000	G	A
Solyc03g034100	Fruit shape/size	SlOFP6	upstream_gene_variant	SlOFP6 is part of the 31 member OFP gene family known to be involved in fruit shape. Computational annotation: Plant-specific domain TIGR01568 family protein (AHRD V1 *--- B6U561_MAIZE); contains Interpro domain(s) IPR006458 Protein of unknown function DUF623, plant	1/1:1:1.000	A	G	025;049;051;052;056;057;058;059;060;063;064;065;073;074;
Solyc03g034100	Fruit shape/size	SlOFP6	upstream_gene_variant	SlOFP6 is part of the 31 member OFP gene family known to be involved in fruit shape. Computational annotation: Plant-specific domain TIGR01568 family protein (AHRD V1 *--- B6U561_MAIZE); contains Interpro domain(s) IPR006458 Protein of unknown function DUF623, plant	1/1:1:1.000	G	A
Solyc03g034100	Fruit shape/size	SlOFP6	upstream_gene_variant	SlOFP6 is part of the 31 member OFP gene family known to be involved in fruit shape. Computational annotation: Plant-specific domain TIGR01568 family protein (AHRD V1 *--- B6U561_MAIZE); contains Interpro domain(s) IPR006458 Protein of unknown function DUF623, plant	1/1:1:1.000	A	G
Solyc03g034100	Fruit shape/size	SlOFP6	upstream_gene_variant	SlOFP6 is part of the 31 member OFP gene family known to be involved in fruit shape. Computational annotation: Plant-specific domain TIGR01568 family protein (AHRD V1 *--- B6U561_MAIZE); contains Interpro domain(s) IPR006458 Protein of unknown function DUF623, plant	1/1:1:1.000	G	C
Solyc03g034100	Fruit shape/size	SlOFP6	upstream_gene_variant	SlOFP6 is part of the 31 member OFP gene family known to be involved in fruit shape. Computational annotation: Plant-specific domain TIGR01568 family protein (AHRD V1 *--- B6U561_MAIZE); contains Interpro domain(s) IPR006458 Protein of unknown function DUF623, plant	1/1:1:1.000	G	A
Solyc03g034100	Fruit shape/size	SlOFP6	upstream_gene_variant	SlOFP6 is part of the 31 member OFP gene family known to be involved in fruit shape. Computational annotation: Plant-specific domain TIGR01568 family protein (AHRD V1 *--- B6U561_MAIZE); contains Interpro domain(s) IPR006458 Protein of unknown function DUF623, plant	1/1:1:1.000	T	G
Solyc03g034100	Fruit shape/size	SlOFP6	upstream_gene_variant	SlOFP6 is part of the 31 member OFP gene family known to be involved in fruit shape. Computational annotation: Plant-specific domain TIGR01568 family protein (AHRD V1 *--- B6U561_MAIZE); contains Interpro domain(s) IPR006458 Protein of unknown function DUF623, plant	1/1:1:1.000	A	G
Solyc03g034100	Fruit shape/size	SlOFP6	upstream_gene_variant	SlOFP6 is part of the 31 member OFP gene family known to be involved in fruit shape. Computational annotation: Plant-specific domain TIGR01568 family protein (AHRD V1 *--- B6U561_MAIZE); contains Interpro domain(s) IPR006458 Protein of unknown function DUF623, plant	1/1:1:1.000	T	A
Solyc03g034100	Fruit shape/size	SlOFP6	upstream_gene_variant	SlOFP6 is part of the 31 member OFP gene family known to be involved in fruit shape. Computational annotation: Plant-specific domain TIGR01568 family protein (AHRD V1 *--- B6U561_MAIZE); contains Interpro domain(s) IPR006458 Protein of unknown function DUF623, plant	1/1:1:1.000	A	G
Solyc03g034100	Fruit shape/size	SlOFP6	upstream_gene_variant	SlOFP6 is part of the 31 member OFP gene family known to be involved in fruit shape. Computational annotation: Plant-specific domain TIGR01568 family protein (AHRD V1 *--- B6U561_MAIZE); contains Interpro domain(s) IPR006458 Protein of unknown function DUF623, plant	1/1:1:1.000	A	C
Solyc03g034100	Fruit shape/size	SlOFP6	upstream_gene_variant	SlOFP6 is part of the 31 member OFP gene family known to be involved in fruit shape. Computational annotation: Plant-specific domain TIGR01568 family protein (AHRD V1 *--- B6U561_MAIZE); contains Interpro domain(s) IPR006458 Protein of unknown function DUF623, plant	1/1:1:1.000	G	A	025;037;042;044;046;047;049;051;052;053;054;055;056;057;058;059;060;063;064;065;066;067;068;069;070;071;072;073;074;104;105;
Solyc03g034100	Fruit shape/size	SlOFP6	upstream_gene_variant	SlOFP6 is part of the 31 member OFP gene family known to be involved in fruit shape. Computational annotation: Plant-specific domain TIGR01568 family protein (AHRD V1 *--- B6U561_MAIZE); contains Interpro domain(s) IPR006458 Protein of unknown function DUF623, plant	1/1:1:1.000	T	C
Solyc03g034100	Fruit shape/size	SlOFP6	upstream_gene_variant	SlOFP6 is part of the 31 member OFP gene family known to be involved in fruit shape. Computational annotation: Plant-specific domain TIGR01568 family protein (AHRD V1 *--- B6U561_MAIZE); contains Interpro domain(s) IPR006458 Protein of unknown function DUF623, plant	1/1:1:1.000	C	G
Solyc03g034100	Fruit shape/size	SlOFP6	upstream_gene_variant	SlOFP6 is part of the 31 member OFP gene family known to be involved in fruit shape. Computational annotation: Plant-specific domain TIGR01568 family protein (AHRD V1 *--- B6U561_MAIZE); contains Interpro domain(s) IPR006458 Protein of unknown function DUF623, plant	1/1:1:1.000	G	A
Solyc03g034100	Fruit shape/size	SlOFP6	upstream_gene_variant	SlOFP6 is part of the 31 member OFP gene family known to be involved in fruit shape. Computational annotation: Plant-specific domain TIGR01568 family protein (AHRD V1 *--- B6U561_MAIZE); contains Interpro domain(s) IPR006458 Protein of unknown function DUF623, plant	1/1:2:1.000	C	A
Solyc03g034100	Fruit shape/size	SlOFP6	upstream_gene_variant	SlOFP6 is part of the 31 member OFP gene family known to be involved in fruit shape. Computational annotation: Plant-specific domain TIGR01568 family protein (AHRD V1 *--- B6U561_MAIZE); contains Interpro domain(s) IPR006458 Protein of unknown function DUF623, plant	1/1:2:1.000	G	A
Solyc03g083100	Fruit shape/size	SlSUN10	downstream_gene_variant	SlSUN10 is part of the 34 member SUN-like gene family. Computational annotation: Calmodulin-binding protein family-like (AHRD V1 **-* Q6YXT2_ORYSJ); contains Interpro domain(s) IPR000048 IQ calmodulin-binding region	1/1:1:1.000	G	A
Solyc03g083100	Fruit shape/size	SlSUN10	downstream_gene_variant	SlSUN10 is part of the 34 member SUN-like gene family. Computational annotation: Calmodulin-binding protein family-like (AHRD V1 **-* Q6YXT2_ORYSJ); contains Interpro domain(s) IPR000048 IQ calmodulin-binding region	1/1:1:1.000	C	T
Solyc03g083100	Fruit shape/size	SlSUN10	downstream_gene_variant	SlSUN10 is part of the 34 member SUN-like gene family. Computational annotation: Calmodulin-binding protein family-like (AHRD V1 **-* Q6YXT2_ORYSJ); contains Interpro domain(s) IPR000048 IQ calmodulin-binding region	1/1:1:1.000	G	A
Solyc03g083100	Fruit shape/size	SlSUN10	missense_variant	SlSUN10 is part of the 34 member SUN-like gene family. Computational annotation: Calmodulin-binding protein family-like (AHRD V1 **-* Q6YXT2_ORYSJ); contains Interpro domain(s) IPR000048 IQ calmodulin-binding region	1/1:1:1.000	G	C
Solyc03g083100	Fruit shape/size	SlSUN10	synonymous_variant	SlSUN10 is part of the 34 member SUN-like gene family. Computational annotation: Calmodulin-binding protein family-like (AHRD V1 **-* Q6YXT2_ORYSJ); contains Interpro domain(s) IPR000048 IQ calmodulin-binding region	1/1:1:1.000	C	G	025;049;051;052;056;057;059;060;063;064;065;066;067;068;069;070;071;072;073;074;
Solyc03g083100	Fruit shape/size	SlSUN10	missense_variant	SlSUN10 is part of the 34 member SUN-like gene family. Computational annotation: Calmodulin-binding protein family-like (AHRD V1 **-* Q6YXT2_ORYSJ); contains Interpro domain(s) IPR000048 IQ calmodulin-binding region	1/1:1:1.000	G	C
Solyc03g083100	Fruit shape/size	SlSUN10	synonymous_variant	SlSUN10 is part of the 34 member SUN-like gene family. Computational annotation: Calmodulin-binding protein family-like (AHRD V1 **-* Q6YXT2_ORYSJ); contains Interpro domain(s) IPR000048 IQ calmodulin-binding region	1/1:1:1.000	A	G	064;066;067;068;069;070;071;072;074;
Solyc03g083100	Fruit shape/size	SlSUN10	synonymous_variant	SlSUN10 is part of the 34 member SUN-like gene family. Computational annotation: Calmodulin-binding protein family-like (AHRD V1 **-* Q6YXT2_ORYSJ); contains Interpro domain(s) IPR000048 IQ calmodulin-binding region	1/1:1:1.000	C	T
Solyc03g083100	Fruit shape/size	SlSUN10	missense_variant	SlSUN10 is part of the 34 member SUN-like gene family. Computational annotation: Calmodulin-binding protein family-like (AHRD V1 **-* Q6YXT2_ORYSJ); contains Interpro domain(s) IPR000048 IQ calmodulin-binding region	1/1:1:1.000	A	C
Solyc03g083100	Fruit shape/size	SlSUN10	synonymous_variant	SlSUN10 is part of the 34 member SUN-like gene family. Computational annotation: Calmodulin-binding protein family-like (AHRD V1 **-* Q6YXT2_ORYSJ); contains Interpro domain(s) IPR000048 IQ calmodulin-binding region	1/1:1:1.000	G	A	074;
Solyc03g083100	Fruit shape/size	SlSUN10	missense_variant	SlSUN10 is part of the 34 member SUN-like gene family. Computational annotation: Calmodulin-binding protein family-like (AHRD V1 **-* Q6YXT2_ORYSJ); contains Interpro domain(s) IPR000048 IQ calmodulin-binding region	1/1:1:1.000	T	C
Solyc03g083100	Fruit shape/size	SlSUN10	synonymous_variant	SlSUN10 is part of the 34 member SUN-like gene family. Computational annotation: Calmodulin-binding protein family-like (AHRD V1 **-* Q6YXT2_ORYSJ); contains Interpro domain(s) IPR000048 IQ calmodulin-binding region	1/1:1:1.000	T	A
Solyc03g083100	Fruit shape/size	SlSUN10	synonymous_variant	SlSUN10 is part of the 34 member SUN-like gene family. Computational annotation: Calmodulin-binding protein family-like (AHRD V1 **-* Q6YXT2_ORYSJ); contains Interpro domain(s) IPR000048 IQ calmodulin-binding region	1/1:2:1.000	T	G
Solyc03g083100	Fruit shape/size	SlSUN10	missense_variant	SlSUN10 is part of the 34 member SUN-like gene family. Computational annotation: Calmodulin-binding protein family-like (AHRD V1 **-* Q6YXT2_ORYSJ); contains Interpro domain(s) IPR000048 IQ calmodulin-binding region	1/1:2:1.000	T	A	025;049;051;052;056;057;059;063;064;066;067;068;069;070;071;072;073;074;
Solyc03g083100	Fruit shape/size	SlSUN10	synonymous_variant	SlSUN10 is part of the 34 member SUN-like gene family. Computational annotation: Calmodulin-binding protein family-like (AHRD V1 **-* Q6YXT2_ORYSJ); contains Interpro domain(s) IPR000048 IQ calmodulin-binding region	1/1:1:1.000	C	T
Solyc03g083100	Fruit shape/size	SlSUN10	synonymous_variant	SlSUN10 is part of the 34 member SUN-like gene family. Computational annotation: Calmodulin-binding protein family-like (AHRD V1 **-* Q6YXT2_ORYSJ); contains Interpro domain(s) IPR000048 IQ calmodulin-binding region	1/1:1:1.000	A	G
Solyc03g083100	Fruit shape/size	SlSUN10	missense_variant	SlSUN10 is part of the 34 member SUN-like gene family. Computational annotation: Calmodulin-binding protein family-like (AHRD V1 **-* Q6YXT2_ORYSJ); contains Interpro domain(s) IPR000048 IQ calmodulin-binding region	1/1:1:1.000	A	C	022;023;025;037;042;044;046;047;049;051;052;054;055;056;057;058;059;060;063;064;065;066;067;068;069;070;071;072;073;074;105;
Solyc03g083100	Fruit shape/size	SlSUN10	missense_variant	SlSUN10 is part of the 34 member SUN-like gene family. Computational annotation: Calmodulin-binding protein family-like (AHRD V1 **-* Q6YXT2_ORYSJ); contains Interpro domain(s) IPR000048 IQ calmodulin-binding region	1/1:1:1.000	T	C
Solyc03g083100	Fruit shape/size	SlSUN10	synonymous_variant	SlSUN10 is part of the 34 member SUN-like gene family. Computational annotation: Calmodulin-binding protein family-like (AHRD V1 **-* Q6YXT2_ORYSJ); contains Interpro domain(s) IPR000048 IQ calmodulin-binding region	1/1:1:1.000	A	G
Solyc03g083100	Fruit shape/size	SlSUN10	synonymous_variant	SlSUN10 is part of the 34 member SUN-like gene family. Computational annotation: Calmodulin-binding protein family-like (AHRD V1 **-* Q6YXT2_ORYSJ); contains Interpro domain(s) IPR000048 IQ calmodulin-binding region	1/1:1:1.000	T	C
Solyc03g083100	Fruit shape/size	SlSUN10	synonymous_variant	SlSUN10 is part of the 34 member SUN-like gene family. Computational annotation: Calmodulin-binding protein family-like (AHRD V1 **-* Q6YXT2_ORYSJ); contains Interpro domain(s) IPR000048 IQ calmodulin-binding region	1/1:1:1.000	C	T	049;060;063;064;065;066;067;068;069;070;071;072;073;074;
Solyc03g083100	Fruit shape/size	SlSUN10	synonymous_variant	SlSUN10 is part of the 34 member SUN-like gene family. Computational annotation: Calmodulin-binding protein family-like (AHRD V1 **-* Q6YXT2_ORYSJ); contains Interpro domain(s) IPR000048 IQ calmodulin-binding region	1/1:1:1.000	T	C
Solyc03g083100	Fruit shape/size	SlSUN10	synonymous_variant	SlSUN10 is part of the 34 member SUN-like gene family. Computational annotation: Calmodulin-binding protein family-like (AHRD V1 **-* Q6YXT2_ORYSJ); contains Interpro domain(s) IPR000048 IQ calmodulin-binding region	1/1:1:1.000	C	T	005;017;022;023;025;032;035;037;042;044;046;047;049;051;052;053;054;055;056;057;058;059;060;063;064;065;066;067;068;069;070;071;072;073;074;088;102;104;105;
Solyc03g083100	Fruit shape/size	SlSUN10	synonymous_variant	SlSUN10 is part of the 34 member SUN-like gene family. Computational annotation: Calmodulin-binding protein family-like (AHRD V1 **-* Q6YXT2_ORYSJ); contains Interpro domain(s) IPR000048 IQ calmodulin-binding region	1/1:1:1.000	C	T
Solyc03g083100	Fruit shape/size	SlSUN10	synonymous_variant	SlSUN10 is part of the 34 member SUN-like gene family. Computational annotation: Calmodulin-binding protein family-like (AHRD V1 **-* Q6YXT2_ORYSJ); contains Interpro domain(s) IPR000048 IQ calmodulin-binding region	1/1:2:1.000	A	T
Solyc03g083100	Fruit shape/size	SlSUN10	synonymous_variant	SlSUN10 is part of the 34 member SUN-like gene family. Computational annotation: Calmodulin-binding protein family-like (AHRD V1 **-* Q6YXT2_ORYSJ); contains Interpro domain(s) IPR000048 IQ calmodulin-binding region	1/1:1:1.000	A	G
Solyc03g083100	Fruit shape/size	SlSUN10	synonymous_variant	SlSUN10 is part of the 34 member SUN-like gene family. Computational annotation: Calmodulin-binding protein family-like (AHRD V1 **-* Q6YXT2_ORYSJ); contains Interpro domain(s) IPR000048 IQ calmodulin-binding region	1/1:1:1.000	C	T
Solyc03g083100	Fruit shape/size	SlSUN10	synonymous_variant	SlSUN10 is part of the 34 member SUN-like gene family. Computational annotation: Calmodulin-binding protein family-like (AHRD V1 **-* Q6YXT2_ORYSJ); contains Interpro domain(s) IPR000048 IQ calmodulin-binding region	1/1:1:1.000	A	G
Solyc03g083100	Fruit shape/size	SlSUN10	synonymous_variant	SlSUN10 is part of the 34 member SUN-like gene family. Computational annotation: Calmodulin-binding protein family-like (AHRD V1 **-* Q6YXT2_ORYSJ); contains Interpro domain(s) IPR000048 IQ calmodulin-binding region	1/1:1:1.000	T	A
Solyc03g083100	Fruit shape/size	SlSUN10	missense_variant	SlSUN10 is part of the 34 member SUN-like gene family. Computational annotation: Calmodulin-binding protein family-like (AHRD V1 **-* Q6YXT2_ORYSJ); contains Interpro domain(s) IPR000048 IQ calmodulin-binding region	1/1:1:1.000	A	G
Solyc03g083100	Fruit shape/size	SlSUN10	intron_variant	SlSUN10 is part of the 34 member SUN-like gene family. Computational annotation: Calmodulin-binding protein family-like (AHRD V1 **-* Q6YXT2_ORYSJ); contains Interpro domain(s) IPR000048 IQ calmodulin-binding region	1/1:1:1.000	A	T
Solyc03g083100	Fruit shape/size	SlSUN10	intron_variant	SlSUN10 is part of the 34 member SUN-like gene family. Computational annotation: Calmodulin-binding protein family-like (AHRD V1 **-* Q6YXT2_ORYSJ); contains Interpro domain(s) IPR000048 IQ calmodulin-binding region	1/1:1:1.000	T	A
Solyc03g083100	Fruit shape/size	SlSUN10	intron_variant	SlSUN10 is part of the 34 member SUN-like gene family. Computational annotation: Calmodulin-binding protein family-like (AHRD V1 **-* Q6YXT2_ORYSJ); contains Interpro domain(s) IPR000048 IQ calmodulin-binding region	1/1:1:1.000	T	C
Solyc03g083100	Fruit shape/size	SlSUN10	intron_variant	SlSUN10 is part of the 34 member SUN-like gene family. Computational annotation: Calmodulin-binding protein family-like (AHRD V1 **-* Q6YXT2_ORYSJ); contains Interpro domain(s) IPR000048 IQ calmodulin-binding region	1/1:1:1.000	A	G
Solyc03g083100	Fruit shape/size	SlSUN10	intron_variant	SlSUN10 is part of the 34 member SUN-like gene family. Computational annotation: Calmodulin-binding protein family-like (AHRD V1 **-* Q6YXT2_ORYSJ); contains Interpro domain(s) IPR000048 IQ calmodulin-binding region	1/1:1:1.000	A	T
Solyc03g083100	Fruit shape/size	SlSUN10	intron_variant	SlSUN10 is part of the 34 member SUN-like gene family. Computational annotation: Calmodulin-binding protein family-like (AHRD V1 **-* Q6YXT2_ORYSJ); contains Interpro domain(s) IPR000048 IQ calmodulin-binding region	1/1:2:1.000	GAAAAAAAA	GAAAAA
Solyc03g112630	Fruit shape/size	Fas-associated factor 1	upstream_gene_variant	Fas-associated factor 1-like protein (AHRD V1 *--- Q5DJU1_CAPAN); contains Interpro domain(s) IPR006577 UAS	1/1:1:1.000	T	G
Solyc03g112630	Fruit shape/size	Fas-associated factor 1	upstream_gene_variant	Fas-associated factor 1-like protein (AHRD V1 *--- Q5DJU1_CAPAN); contains Interpro domain(s) IPR006577 UAS	1/1:1:1.000	C	A
Solyc03g112630	Fruit shape/size	Fas-associated factor 1	upstream_gene_variant	Fas-associated factor 1-like protein (AHRD V1 *--- Q5DJU1_CAPAN); contains Interpro domain(s) IPR006577 UAS	1/1:1:1.000	G	A
Solyc03g112630	Fruit shape/size	Fas-associated factor 1	upstream_gene_variant	Fas-associated factor 1-like protein (AHRD V1 *--- Q5DJU1_CAPAN); contains Interpro domain(s) IPR006577 UAS	1/1:1:1.000	A	C
Solyc03g112630	Fruit shape/size	Fas-associated factor 1	upstream_gene_variant	Fas-associated factor 1-like protein (AHRD V1 *--- Q5DJU1_CAPAN); contains Interpro domain(s) IPR006577 UAS	1/1:1:1.000	T	G
Solyc03g112630	Fruit shape/size	Fas-associated factor 1	upstream_gene_variant	Fas-associated factor 1-like protein (AHRD V1 *--- Q5DJU1_CAPAN); contains Interpro domain(s) IPR006577 UAS	1/1:1:1.000	C	T	016;017;022;025;037;042;044;046;047;049;051;052;053;054;055;056;057;058;059;060;063;064;065;066;067;068;069;070;071;072;073;074;103;104;105;
Solyc03g112630	Fruit shape/size	Fas-associated factor 1	upstream_gene_variant	Fas-associated factor 1-like protein (AHRD V1 *--- Q5DJU1_CAPAN); contains Interpro domain(s) IPR006577 UAS	1/1:1:1.000	T	A
Solyc03g112630	Fruit shape/size	Fas-associated factor 1	upstream_gene_variant	Fas-associated factor 1-like protein (AHRD V1 *--- Q5DJU1_CAPAN); contains Interpro domain(s) IPR006577 UAS	1/1:1:1.000	A	T	025;049;060;063;064;065;066;067;068;069;070;071;072;073;074;
Solyc03g112630	Fruit shape/size	Fas-associated factor 1	upstream_gene_variant	Fas-associated factor 1-like protein (AHRD V1 *--- Q5DJU1_CAPAN); contains Interpro domain(s) IPR006577 UAS	1/1:1:1.000	G	T
Solyc03g112630	Fruit shape/size	Fas-associated factor 1	upstream_gene_variant	Fas-associated factor 1-like protein (AHRD V1 *--- Q5DJU1_CAPAN); contains Interpro domain(s) IPR006577 UAS	1/1:1:1.000	T	A	025;060;063;064;065;066;067;068;069;070;071;072;073;074;
Solyc03g112630	Fruit shape/size	Fas-associated factor 1	upstream_gene_variant	Fas-associated factor 1-like protein (AHRD V1 *--- Q5DJU1_CAPAN); contains Interpro domain(s) IPR006577 UAS	1/1:1:1.000	T	C	025;049;051;052;056;057;058;059;060;063;064;065;066;067;068;069;070;071;072;073;074;
Solyc03g112630	Fruit shape/size	Fas-associated factor 1	upstream_gene_variant	Fas-associated factor 1-like protein (AHRD V1 *--- Q5DJU1_CAPAN); contains Interpro domain(s) IPR006577 UAS	1/1:1:1.000	G	A	025;037;051;052;056;057;058;059;060;063;064;065;066;067;068;069;070;071;072;073;074;103;
Solyc03g112630	Fruit shape/size	Fas-associated factor 1	upstream_gene_variant	Fas-associated factor 1-like protein (AHRD V1 *--- Q5DJU1_CAPAN); contains Interpro domain(s) IPR006577 UAS	1/1:1:1.000	T	C
Solyc03g112630	Fruit shape/size	Fas-associated factor 1	upstream_gene_variant	Fas-associated factor 1-like protein (AHRD V1 *--- Q5DJU1_CAPAN); contains Interpro domain(s) IPR006577 UAS	1/1:1:1.000	A	C
Solyc03g112630	Fruit shape/size	Fas-associated factor 1	upstream_gene_variant	Fas-associated factor 1-like protein (AHRD V1 *--- Q5DJU1_CAPAN); contains Interpro domain(s) IPR006577 UAS	1/1:1:1.000	A	T
Solyc03g112630	Fruit shape/size	Fas-associated factor 1	upstream_gene_variant	Fas-associated factor 1-like protein (AHRD V1 *--- Q5DJU1_CAPAN); contains Interpro domain(s) IPR006577 UAS	1/1:1:1.000	T	C
Solyc03g112630	Fruit shape/size	Fas-associated factor 1	upstream_gene_variant	Fas-associated factor 1-like protein (AHRD V1 *--- Q5DJU1_CAPAN); contains Interpro domain(s) IPR006577 UAS	1/1:1:1.000	A	T
Solyc03g112630	Fruit shape/size	Fas-associated factor 1	upstream_gene_variant	Fas-associated factor 1-like protein (AHRD V1 *--- Q5DJU1_CAPAN); contains Interpro domain(s) IPR006577 UAS	1/1:1:1.000	T	C	025;049;051;052;056;057;058;059;060;063;064;065;066;067;068;069;070;071;072;073;074;
Solyc03g112630	Fruit shape/size	Fas-associated factor 1	upstream_gene_variant	Fas-associated factor 1-like protein (AHRD V1 *--- Q5DJU1_CAPAN); contains Interpro domain(s) IPR006577 UAS	1/1:1:1.000	A	G	025;049;051;052;056;057;058;059;060;063;064;065;066;067;068;069;070;071;072;073;074;
Solyc03g112630	Fruit shape/size	Fas-associated factor 1	upstream_gene_variant	Fas-associated factor 1-like protein (AHRD V1 *--- Q5DJU1_CAPAN); contains Interpro domain(s) IPR006577 UAS	1/1:1:1.000	G	A
Solyc03g112630	Fruit shape/size	Fas-associated factor 1	upstream_gene_variant	Fas-associated factor 1-like protein (AHRD V1 *--- Q5DJU1_CAPAN); contains Interpro domain(s) IPR006577 UAS	1/1:1:1.000	G	A
Solyc03g112630	Fruit shape/size	Fas-associated factor 1	upstream_gene_variant	Fas-associated factor 1-like protein (AHRD V1 *--- Q5DJU1_CAPAN); contains Interpro domain(s) IPR006577 UAS	1/1:1:1.000	C	T	025;049;051;052;056;057;058;059;060;063;064;065;066;067;068;069;070;071;072;073;074;
Solyc03g112630	Fruit shape/size	Fas-associated factor 1	upstream_gene_variant	Fas-associated factor 1-like protein (AHRD V1 *--- Q5DJU1_CAPAN); contains Interpro domain(s) IPR006577 UAS	1/1:1:1.000	G	A	025;049;051;052;056;057;058;059;060;063;064;065;066;067;068;069;070;071;072;073;074;
Solyc03g112630	Fruit shape/size	Fas-associated factor 1	upstream_gene_variant	Fas-associated factor 1-like protein (AHRD V1 *--- Q5DJU1_CAPAN); contains Interpro domain(s) IPR006577 UAS	1/1:1:1.000	T	C
Solyc03g112630	Fruit shape/size	Fas-associated factor 1	upstream_gene_variant	Fas-associated factor 1-like protein (AHRD V1 *--- Q5DJU1_CAPAN); contains Interpro domain(s) IPR006577 UAS	1/1:2:1.000	CAAGAAGAA	CAAGAA
Solyc03g112630	Fruit shape/size	Fas-associated factor 1	synonymous_variant	Fas-associated factor 1-like protein (AHRD V1 *--- Q5DJU1_CAPAN); contains Interpro domain(s) IPR006577 UAS	1/1:1:1.000	A	G
Solyc03g112630	Fruit shape/size	Fas-associated factor 1	synonymous_variant	Fas-associated factor 1-like protein (AHRD V1 *--- Q5DJU1_CAPAN); contains Interpro domain(s) IPR006577 UAS	1/1:2:1.000	T	G
Solyc03g112630	Fruit shape/size	Fas-associated factor 1	synonymous_variant	Fas-associated factor 1-like protein (AHRD V1 *--- Q5DJU1_CAPAN); contains Interpro domain(s) IPR006577 UAS	1/1:1:1.000	T	C
Solyc03g112630	Fruit shape/size	Fas-associated factor 1	missense_variant	Fas-associated factor 1-like protein (AHRD V1 *--- Q5DJU1_CAPAN); contains Interpro domain(s) IPR006577 UAS	1/1:1:1.000	T	C	016;017;022;025;037;042;044;046;047;049;051;052;053;054;055;056;057;058;059;060;063;064;065;066;067;068;069;070;071;072;073;074;103;104;105;
Solyc03g112630	Fruit shape/size	Fas-associated factor 1	intron_variant	Fas-associated factor 1-like protein (AHRD V1 *--- Q5DJU1_CAPAN); contains Interpro domain(s) IPR006577 UAS	1/1:1:1.000	C	T
Solyc03g112630	Fruit shape/size	Fas-associated factor 1	intron_variant	Fas-associated factor 1-like protein (AHRD V1 *--- Q5DJU1_CAPAN); contains Interpro domain(s) IPR006577 UAS	1/1:1:1.000	C	T
Solyc03g112630	Fruit shape/size	Fas-associated factor 1	intron_variant	Fas-associated factor 1-like protein (AHRD V1 *--- Q5DJU1_CAPAN); contains Interpro domain(s) IPR006577 UAS	1/1:1:1.000	C	T	067;069;
Solyc03g112630	Fruit shape/size	Fas-associated factor 1	intron_variant	Fas-associated factor 1-like protein (AHRD V1 *--- Q5DJU1_CAPAN); contains Interpro domain(s) IPR006577 UAS	1/1:1:1.000	A	T
Solyc03g112630	Fruit shape/size	Fas-associated factor 1	intron_variant	Fas-associated factor 1-like protein (AHRD V1 *--- Q5DJU1_CAPAN); contains Interpro domain(s) IPR006577 UAS	1/1:1:1.000	A	G
Solyc03g112630	Fruit shape/size	Fas-associated factor 1	synonymous_variant	Fas-associated factor 1-like protein (AHRD V1 *--- Q5DJU1_CAPAN); contains Interpro domain(s) IPR006577 UAS	1/1:1:1.000	C	T	025;049;051;052;056;057;058;059;060;063;064;065;066;067;068;069;070;071;072;073;074;
Solyc03g120190	Fruit shape/size	SlOFP7	upstream_gene_variant	SlOFP7 is part of the 31 member OFP gene family known to be involved in fruit shape. Computational annotation: Plant-specific domain TIGR01568 family protein (AHRD V1 *--- B6U9N9_MAIZE); contains Interpro domain(s) IPR006458 Protein of unknown function DUF623, plant	1/1:1:1.000	A	T
Solyc03g120190	Fruit shape/size	SlOFP7	upstream_gene_variant	SlOFP7 is part of the 31 member OFP gene family known to be involved in fruit shape. Computational annotation: Plant-specific domain TIGR01568 family protein (AHRD V1 *--- B6U9N9_MAIZE); contains Interpro domain(s) IPR006458 Protein of unknown function DUF623, plant	1/1:1:1.000	T	C
Solyc03g120190	Fruit shape/size	SlOFP7	upstream_gene_variant	SlOFP7 is part of the 31 member OFP gene family known to be involved in fruit shape. Computational annotation: Plant-specific domain TIGR01568 family protein (AHRD V1 *--- B6U9N9_MAIZE); contains Interpro domain(s) IPR006458 Protein of unknown function DUF623, plant	1/1:1:1.000	C	A
Solyc03g120190	Fruit shape/size	SlOFP7	upstream_gene_variant	SlOFP7 is part of the 31 member OFP gene family known to be involved in fruit shape. Computational annotation: Plant-specific domain TIGR01568 family protein (AHRD V1 *--- B6U9N9_MAIZE); contains Interpro domain(s) IPR006458 Protein of unknown function DUF623, plant	1/1:1:1.000	C	T
Solyc03g120190	Fruit shape/size	SlOFP7	upstream_gene_variant	SlOFP7 is part of the 31 member OFP gene family known to be involved in fruit shape. Computational annotation: Plant-specific domain TIGR01568 family protein (AHRD V1 *--- B6U9N9_MAIZE); contains Interpro domain(s) IPR006458 Protein of unknown function DUF623, plant	1/1:1:1.000	C	T
Solyc03g120190	Fruit shape/size	SlOFP7	synonymous_variant	SlOFP7 is part of the 31 member OFP gene family known to be involved in fruit shape. Computational annotation: Plant-specific domain TIGR01568 family protein (AHRD V1 *--- B6U9N9_MAIZE); contains Interpro domain(s) IPR006458 Protein of unknown function DUF623, plant	1/1:1:1.000	G	A
Solyc03g120190	Fruit shape/size	SlOFP7	missense_variant	SlOFP7 is part of the 31 member OFP gene family known to be involved in fruit shape. Computational annotation: Plant-specific domain TIGR01568 family protein (AHRD V1 *--- B6U9N9_MAIZE); contains Interpro domain(s) IPR006458 Protein of unknown function DUF623, plant	0/1:2:0.500	C	T
Solyc03g120190	Fruit shape/size	SlOFP7	missense_variant	SlOFP7 is part of the 31 member OFP gene family known to be involved in fruit shape. Computational annotation: Plant-specific domain TIGR01568 family protein (AHRD V1 *--- B6U9N9_MAIZE); contains Interpro domain(s) IPR006458 Protein of unknown function DUF623, plant	1/1:2:1.000	C	T
Solyc03g120190	Fruit shape/size	SlOFP7	downstream_gene_variant	SlOFP7 is part of the 31 member OFP gene family known to be involved in fruit shape. Computational annotation: Plant-specific domain TIGR01568 family protein (AHRD V1 *--- B6U9N9_MAIZE); contains Interpro domain(s) IPR006458 Protein of unknown function DUF623, plant	1/1:2:1.000	A	T
Solyc03g120190	Fruit shape/size	SlOFP7	downstream_gene_variant	SlOFP7 is part of the 31 member OFP gene family known to be involved in fruit shape. Computational annotation: Plant-specific domain TIGR01568 family protein (AHRD V1 *--- B6U9N9_MAIZE); contains Interpro domain(s) IPR006458 Protein of unknown function DUF623, plant	1/1:2:1.000	C	T
Solyc03g120190	Fruit shape/size	SlOFP7	downstream_gene_variant	SlOFP7 is part of the 31 member OFP gene family known to be involved in fruit shape. Computational annotation: Plant-specific domain TIGR01568 family protein (AHRD V1 *--- B6U9N9_MAIZE); contains Interpro domain(s) IPR006458 Protein of unknown function DUF623, plant	1/1:1:1.000	T	A
Solyc03g120190	Fruit shape/size	SlOFP7	downstream_gene_variant	SlOFP7 is part of the 31 member OFP gene family known to be involved in fruit shape. Computational annotation: Plant-specific domain TIGR01568 family protein (AHRD V1 *--- B6U9N9_MAIZE); contains Interpro domain(s) IPR006458 Protein of unknown function DUF623, plant	1/1:1:1.000	T	A
Solyc03g120190	Fruit shape/size	SlOFP7	downstream_gene_variant	SlOFP7 is part of the 31 member OFP gene family known to be involved in fruit shape. Computational annotation: Plant-specific domain TIGR01568 family protein (AHRD V1 *--- B6U9N9_MAIZE); contains Interpro domain(s) IPR006458 Protein of unknown function DUF623, plant	1/1:1:1.000	T	A
Solyc03g120190	Fruit shape/size	SlOFP7	downstream_gene_variant	SlOFP7 is part of the 31 member OFP gene family known to be involved in fruit shape. Computational annotation: Plant-specific domain TIGR01568 family protein (AHRD V1 *--- B6U9N9_MAIZE); contains Interpro domain(s) IPR006458 Protein of unknown function DUF623, plant	1/1:1:1.000	T	A
Solyc03g120190	Fruit shape/size	SlOFP7	downstream_gene_variant	SlOFP7 is part of the 31 member OFP gene family known to be involved in fruit shape. Computational annotation: Plant-specific domain TIGR01568 family protein (AHRD V1 *--- B6U9N9_MAIZE); contains Interpro domain(s) IPR006458 Protein of unknown function DUF623, plant	1/1:1:1.000	G	C
Solyc03g120190	Fruit shape/size	SlOFP7	downstream_gene_variant	SlOFP7 is part of the 31 member OFP gene family known to be involved in fruit shape. Computational annotation: Plant-specific domain TIGR01568 family protein (AHRD V1 *--- B6U9N9_MAIZE); contains Interpro domain(s) IPR006458 Protein of unknown function DUF623, plant	1/1:1:1.000	C	T
Solyc03g120190	Fruit shape/size	SlOFP7	downstream_gene_variant	SlOFP7 is part of the 31 member OFP gene family known to be involved in fruit shape. Computational annotation: Plant-specific domain TIGR01568 family protein (AHRD V1 *--- B6U9N9_MAIZE); contains Interpro domain(s) IPR006458 Protein of unknown function DUF623, plant	1/1:1:1.000	C	T
Solyc03g120190	Fruit shape/size	SlOFP7	downstream_gene_variant	SlOFP7 is part of the 31 member OFP gene family known to be involved in fruit shape. Computational annotation: Plant-specific domain TIGR01568 family protein (AHRD V1 *--- B6U9N9_MAIZE); contains Interpro domain(s) IPR006458 Protein of unknown function DUF623, plant	1/1:1:1.000	A	T
Solyc03g120190	Fruit shape/size	SlOFP7	downstream_gene_variant	SlOFP7 is part of the 31 member OFP gene family known to be involved in fruit shape. Computational annotation: Plant-specific domain TIGR01568 family protein (AHRD V1 *--- B6U9N9_MAIZE); contains Interpro domain(s) IPR006458 Protein of unknown function DUF623, plant	1/1:1:1.000	C	T
Solyc03g120190	Fruit shape/size	SlOFP7	downstream_gene_variant	SlOFP7 is part of the 31 member OFP gene family known to be involved in fruit shape. Computational annotation: Plant-specific domain TIGR01568 family protein (AHRD V1 *--- B6U9N9_MAIZE); contains Interpro domain(s) IPR006458 Protein of unknown function DUF623, plant	1/1:1:1.000	T	C
Solyc03g120190	Fruit shape/size	SlOFP7	downstream_gene_variant	SlOFP7 is part of the 31 member OFP gene family known to be involved in fruit shape. Computational annotation: Plant-specific domain TIGR01568 family protein (AHRD V1 *--- B6U9N9_MAIZE); contains Interpro domain(s) IPR006458 Protein of unknown function DUF623, plant	1/1:1:1.000	A	G
Solyc03g120190	Fruit shape/size	SlOFP7	downstream_gene_variant	SlOFP7 is part of the 31 member OFP gene family known to be involved in fruit shape. Computational annotation: Plant-specific domain TIGR01568 family protein (AHRD V1 *--- B6U9N9_MAIZE); contains Interpro domain(s) IPR006458 Protein of unknown function DUF623, plant	1/1:1:1.000	A	G
Solyc03g120190	Fruit shape/size	SlOFP7	downstream_gene_variant	SlOFP7 is part of the 31 member OFP gene family known to be involved in fruit shape. Computational annotation: Plant-specific domain TIGR01568 family protein (AHRD V1 *--- B6U9N9_MAIZE); contains Interpro domain(s) IPR006458 Protein of unknown function DUF623, plant	1/1:1:1.000	A	G
Solyc03g120190	Fruit shape/size	SlOFP7	downstream_gene_variant	SlOFP7 is part of the 31 member OFP gene family known to be involved in fruit shape. Computational annotation: Plant-specific domain TIGR01568 family protein (AHRD V1 *--- B6U9N9_MAIZE); contains Interpro domain(s) IPR006458 Protein of unknown function DUF623, plant	1/1:1:1.000	G	A
Solyc03g120190	Fruit shape/size	SlOFP7	downstream_gene_variant	SlOFP7 is part of the 31 member OFP gene family known to be involved in fruit shape. Computational annotation: Plant-specific domain TIGR01568 family protein (AHRD V1 *--- B6U9N9_MAIZE); contains Interpro domain(s) IPR006458 Protein of unknown function DUF623, plant	1/1:1:1.000	T	G
Solyc03g120190	Fruit shape/size	SlOFP7	downstream_gene_variant	SlOFP7 is part of the 31 member OFP gene family known to be involved in fruit shape. Computational annotation: Plant-specific domain TIGR01568 family protein (AHRD V1 *--- B6U9N9_MAIZE); contains Interpro domain(s) IPR006458 Protein of unknown function DUF623, plant	1/1:1:1.000	A	T
Solyc03g120190	Fruit shape/size	SlOFP7	downstream_gene_variant	SlOFP7 is part of the 31 member OFP gene family known to be involved in fruit shape. Computational annotation: Plant-specific domain TIGR01568 family protein (AHRD V1 *--- B6U9N9_MAIZE); contains Interpro domain(s) IPR006458 Protein of unknown function DUF623, plant	1/1:1:1.000	C	T
Solyc03g120190	Fruit shape/size	SlOFP7	downstream_gene_variant	SlOFP7 is part of the 31 member OFP gene family known to be involved in fruit shape. Computational annotation: Plant-specific domain TIGR01568 family protein (AHRD V1 *--- B6U9N9_MAIZE); contains Interpro domain(s) IPR006458 Protein of unknown function DUF623, plant	1/1:1:1.000	A	G
Solyc03g120190	Fruit shape/size	SlOFP7	downstream_gene_variant	SlOFP7 is part of the 31 member OFP gene family known to be involved in fruit shape. Computational annotation: Plant-specific domain TIGR01568 family protein (AHRD V1 *--- B6U9N9_MAIZE); contains Interpro domain(s) IPR006458 Protein of unknown function DUF623, plant	1/1:1:1.000	G	A
Solyc03g120190	Fruit shape/size	SlOFP7	downstream_gene_variant	SlOFP7 is part of the 31 member OFP gene family known to be involved in fruit shape. Computational annotation: Plant-specific domain TIGR01568 family protein (AHRD V1 *--- B6U9N9_MAIZE); contains Interpro domain(s) IPR006458 Protein of unknown function DUF623, plant	1/1:1:1.000	T	G
Solyc03g120790	Fruit shape/size	SlOFP8	upstream_gene_variant	SlOFP8 is part of the 31 member OFP gene family known to be involved in fruit shape. Computational annotation: Unknown Protein (AHRD V1)	1/1:1:1.000	C	A
Solyc03g120790	Fruit shape/size	SlOFP8	upstream_gene_variant	SlOFP8 is part of the 31 member OFP gene family known to be involved in fruit shape. Computational annotation: Unknown Protein (AHRD V1)	1/1:1:1.000	G	A
Solyc03g120790	Fruit shape/size	SlOFP8	upstream_gene_variant	SlOFP8 is part of the 31 member OFP gene family known to be involved in fruit shape. Computational annotation: Unknown Protein (AHRD V1)	1/1:1:1.000	T	A
Solyc03g120790	Fruit shape/size	SlOFP8	upstream_gene_variant	SlOFP8 is part of the 31 member OFP gene family known to be involved in fruit shape. Computational annotation: Unknown Protein (AHRD V1)	1/1:2:1.000	T	G
Solyc03g120790	Fruit shape/size	SlOFP8	upstream_gene_variant	SlOFP8 is part of the 31 member OFP gene family known to be involved in fruit shape. Computational annotation: Unknown Protein (AHRD V1)	1/1:2:1.000	C	G
Solyc03g120790	Fruit shape/size	SlOFP8	upstream_gene_variant	SlOFP8 is part of the 31 member OFP gene family known to be involved in fruit shape. Computational annotation: Unknown Protein (AHRD V1)	1/1:1:1.000	C	G
Solyc03g120790	Fruit shape/size	SlOFP8	upstream_gene_variant	SlOFP8 is part of the 31 member OFP gene family known to be involved in fruit shape. Computational annotation: Unknown Protein (AHRD V1)	1/1:1:1.000	G	A
Solyc03g120790	Fruit shape/size	SlOFP8	upstream_gene_variant	SlOFP8 is part of the 31 member OFP gene family known to be involved in fruit shape. Computational annotation: Unknown Protein (AHRD V1)	0/1:2:0.500	A	G
Solyc03g120790	Fruit shape/size	SlOFP8	upstream_gene_variant	SlOFP8 is part of the 31 member OFP gene family known to be involved in fruit shape. Computational annotation: Unknown Protein (AHRD V1)	1/1:3:1.000	C	A
Solyc03g120790	Fruit shape/size	SlOFP8	upstream_gene_variant	SlOFP8 is part of the 31 member OFP gene family known to be involved in fruit shape. Computational annotation: Unknown Protein (AHRD V1)	1/1:4:1.000	A	C
Solyc03g120790	Fruit shape/size	SlOFP8	upstream_gene_variant	SlOFP8 is part of the 31 member OFP gene family known to be involved in fruit shape. Computational annotation: Unknown Protein (AHRD V1)	1/1:4:1.000	C	T
Solyc03g120790	Fruit shape/size	SlOFP8	upstream_gene_variant	SlOFP8 is part of the 31 member OFP gene family known to be involved in fruit shape. Computational annotation: Unknown Protein (AHRD V1)	1/1:3:1.000	G	T
Solyc03g120790	Fruit shape/size	SlOFP8	upstream_gene_variant	SlOFP8 is part of the 31 member OFP gene family known to be involved in fruit shape. Computational annotation: Unknown Protein (AHRD V1)	1/1:1:1.000	A	G
Solyc03g120790	Fruit shape/size	SlOFP8	upstream_gene_variant	SlOFP8 is part of the 31 member OFP gene family known to be involved in fruit shape. Computational annotation: Unknown Protein (AHRD V1)	1/1:1:1.000	A	G
Solyc03g120790	Fruit shape/size	SlOFP8	upstream_gene_variant	SlOFP8 is part of the 31 member OFP gene family known to be involved in fruit shape. Computational annotation: Unknown Protein (AHRD V1)	1/1:1:1.000	T	C
Solyc03g120790	Fruit shape/size	SlOFP8	upstream_gene_variant	SlOFP8 is part of the 31 member OFP gene family known to be involved in fruit shape. Computational annotation: Unknown Protein (AHRD V1)	1/1:1:1.000	C	T
Solyc03g120790	Fruit shape/size	SlOFP8	upstream_gene_variant	SlOFP8 is part of the 31 member OFP gene family known to be involved in fruit shape. Computational annotation: Unknown Protein (AHRD V1)	1/1:1:1.000	C	T
Solyc03g120790	Fruit shape/size	SlOFP8	upstream_gene_variant	SlOFP8 is part of the 31 member OFP gene family known to be involved in fruit shape. Computational annotation: Unknown Protein (AHRD V1)	1/1:1:1.000	A	G
Solyc03g120790	Fruit shape/size	SlOFP8	upstream_gene_variant	SlOFP8 is part of the 31 member OFP gene family known to be involved in fruit shape. Computational annotation: Unknown Protein (AHRD V1)	1/1:1:1.000	G	A
Solyc03g120790	Fruit shape/size	SlOFP8	upstream_gene_variant	SlOFP8 is part of the 31 member OFP gene family known to be involved in fruit shape. Computational annotation: Unknown Protein (AHRD V1)	1/1:1:1.000	G	T
Solyc03g120790	Fruit shape/size	SlOFP8	upstream_gene_variant	SlOFP8 is part of the 31 member OFP gene family known to be involved in fruit shape. Computational annotation: Unknown Protein (AHRD V1)	1/1:1:1.000	G	C
Solyc03g120790	Fruit shape/size	SlOFP8	upstream_gene_variant	SlOFP8 is part of the 31 member OFP gene family known to be involved in fruit shape. Computational annotation: Unknown Protein (AHRD V1)	1/1:2:1.000	G	A
Solyc03g120790	Fruit shape/size	SlOFP8	upstream_gene_variant	SlOFP8 is part of the 31 member OFP gene family known to be involved in fruit shape. Computational annotation: Unknown Protein (AHRD V1)	1/1:2:1.000	T	C
Solyc03g120790	Fruit shape/size	SlOFP8	upstream_gene_variant	SlOFP8 is part of the 31 member OFP gene family known to be involved in fruit shape. Computational annotation: Unknown Protein (AHRD V1)	1/1:3:1.000	A	G
Solyc03g120790	Fruit shape/size	SlOFP8	upstream_gene_variant	SlOFP8 is part of the 31 member OFP gene family known to be involved in fruit shape. Computational annotation: Unknown Protein (AHRD V1)	1/1:3:1.000	A	G
Solyc03g120790	Fruit shape/size	SlOFP8	upstream_gene_variant	SlOFP8 is part of the 31 member OFP gene family known to be involved in fruit shape. Computational annotation: Unknown Protein (AHRD V1)	1/1:2:1.000	A	C
Solyc03g120790	Fruit shape/size	SlOFP8	upstream_gene_variant	SlOFP8 is part of the 31 member OFP gene family known to be involved in fruit shape. Computational annotation: Unknown Protein (AHRD V1)	1/1:1:1.000	G	T
Solyc03g120790	Fruit shape/size	SlOFP8	upstream_gene_variant	SlOFP8 is part of the 31 member OFP gene family known to be involved in fruit shape. Computational annotation: Unknown Protein (AHRD V1)	1/1:1:1.000	C	T
Solyc03g120790	Fruit shape/size	SlOFP8	upstream_gene_variant	SlOFP8 is part of the 31 member OFP gene family known to be involved in fruit shape. Computational annotation: Unknown Protein (AHRD V1)	1/1:1:1.000	C	T
Solyc03g120790	Fruit shape/size	SlOFP8	synonymous_variant	SlOFP8 is part of the 31 member OFP gene family known to be involved in fruit shape. Computational annotation: Unknown Protein (AHRD V1)	1/1:2:1.000	A	G
Solyc03g120790	Fruit shape/size	SlOFP8	synonymous_variant	SlOFP8 is part of the 31 member OFP gene family known to be involved in fruit shape. Computational annotation: Unknown Protein (AHRD V1)	1/1:2:1.000	T	G
Solyc03g120790	Fruit shape/size	SlOFP8	downstream_gene_variant	SlOFP8 is part of the 31 member OFP gene family known to be involved in fruit shape. Computational annotation: Unknown Protein (AHRD V1)	1/1:1:1.000	T	C
Solyc03g120790	Fruit shape/size	SlOFP8	downstream_gene_variant	SlOFP8 is part of the 31 member OFP gene family known to be involved in fruit shape. Computational annotation: Unknown Protein (AHRD V1)	1/1:1:1.000	A	G
Solyc03g120790	Fruit shape/size	SlOFP8	downstream_gene_variant	SlOFP8 is part of the 31 member OFP gene family known to be involved in fruit shape. Computational annotation: Unknown Protein (AHRD V1)	1/1:1:1.000	A	G
Solyc03g120790	Fruit shape/size	SlOFP8	downstream_gene_variant	SlOFP8 is part of the 31 member OFP gene family known to be involved in fruit shape. Computational annotation: Unknown Protein (AHRD V1)	0/1:3:0.667	A	G
Solyc03g120790	Fruit shape/size	SlOFP8	downstream_gene_variant	SlOFP8 is part of the 31 member OFP gene family known to be involved in fruit shape. Computational annotation: Unknown Protein (AHRD V1)	0/1:3:0.333	A	T
Solyc03g120790	Fruit shape/size	SlOFP8	downstream_gene_variant	SlOFP8 is part of the 31 member OFP gene family known to be involved in fruit shape. Computational annotation: Unknown Protein (AHRD V1)	1/1:1:1.000	T	C
Solyc03g120790	Fruit shape/size	SlOFP8	downstream_gene_variant	SlOFP8 is part of the 31 member OFP gene family known to be involved in fruit shape. Computational annotation: Unknown Protein (AHRD V1)	1/1:1:1.000	A	G
Solyc03g121760	Fruit shape/size	SlSUN11	downstream_gene_variant	SlSUN11 is part of the 34 member SUN-like gene family. Computational annotation: Calmodulin binding protein (AHRD V1 **-* B6T951_MAIZE); contains Interpro domain(s) IPR000048 IQ calmodulin-binding region	1/1:1:1.000	G	A
Solyc03g121760	Fruit shape/size	SlSUN11	downstream_gene_variant	SlSUN11 is part of the 34 member SUN-like gene family. Computational annotation: Calmodulin binding protein (AHRD V1 **-* B6T951_MAIZE); contains Interpro domain(s) IPR000048 IQ calmodulin-binding region	1/1:1:1.000	A	T
Solyc03g121760	Fruit shape/size	SlSUN11	downstream_gene_variant	SlSUN11 is part of the 34 member SUN-like gene family. Computational annotation: Calmodulin binding protein (AHRD V1 **-* B6T951_MAIZE); contains Interpro domain(s) IPR000048 IQ calmodulin-binding region	1/1:1:1.000	T	C
Solyc03g121760	Fruit shape/size	SlSUN11	inframe_insertion	SlSUN11 is part of the 34 member SUN-like gene family. Computational annotation: Calmodulin binding protein (AHRD V1 **-* B6T951_MAIZE); contains Interpro domain(s) IPR000048 IQ calmodulin-binding region	1/1:2:1.000	ACTG	ACTGCTG
Solyc03g121760	Fruit shape/size	SlSUN11	synonymous_variant	SlSUN11 is part of the 34 member SUN-like gene family. Computational annotation: Calmodulin binding protein (AHRD V1 **-* B6T951_MAIZE); contains Interpro domain(s) IPR000048 IQ calmodulin-binding region	1/1:1:1.000	T	C
Solyc03g121760	Fruit shape/size	SlSUN11	synonymous_variant	SlSUN11 is part of the 34 member SUN-like gene family. Computational annotation: Calmodulin binding protein (AHRD V1 **-* B6T951_MAIZE); contains Interpro domain(s) IPR000048 IQ calmodulin-binding region	1/1:1:1.000	T	C
Solyc03g121760	Fruit shape/size	SlSUN11	synonymous_variant	SlSUN11 is part of the 34 member SUN-like gene family. Computational annotation: Calmodulin binding protein (AHRD V1 **-* B6T951_MAIZE); contains Interpro domain(s) IPR000048 IQ calmodulin-binding region	1/1:1:1.000	G	A
Solyc03g121760	Fruit shape/size	SlSUN11	splice_region_variant&intron_variant	SlSUN11 is part of the 34 member SUN-like gene family. Computational annotation: Calmodulin binding protein (AHRD V1 **-* B6T951_MAIZE); contains Interpro domain(s) IPR000048 IQ calmodulin-binding region	1/1:1:1.000	A	AC
Solyc03g121760	Fruit shape/size	SlSUN11	missense_variant	SlSUN11 is part of the 34 member SUN-like gene family. Computational annotation: Calmodulin binding protein (AHRD V1 **-* B6T951_MAIZE); contains Interpro domain(s) IPR000048 IQ calmodulin-binding region	1/1:1:1.000	C	T
Solyc03g121760	Fruit shape/size	SlSUN11	intron_variant	SlSUN11 is part of the 34 member SUN-like gene family. Computational annotation: Calmodulin binding protein (AHRD V1 **-* B6T951_MAIZE); contains Interpro domain(s) IPR000048 IQ calmodulin-binding region	1/1:1:1.000	G	A
Solyc04g016480	Fruit shape/size	SlSUN12	downstream_gene_variant	SlSUN12 is part of the 34 member SUN-like gene family. Computational annotation: Calmodulin binding protein (AHRD V1 *--* B4FU94_MAIZE); contains Interpro domain(s) IPR000048 IQ calmodulin-binding region	1/1:2:1.000	C	T
Solyc04g016480	Fruit shape/size	SlSUN12	downstream_gene_variant	SlSUN12 is part of the 34 member SUN-like gene family. Computational annotation: Calmodulin binding protein (AHRD V1 *--* B4FU94_MAIZE); contains Interpro domain(s) IPR000048 IQ calmodulin-binding region	1/1:2:1.000	T	C
Solyc04g016480	Fruit shape/size	SlSUN12	downstream_gene_variant	SlSUN12 is part of the 34 member SUN-like gene family. Computational annotation: Calmodulin binding protein (AHRD V1 *--* B4FU94_MAIZE); contains Interpro domain(s) IPR000048 IQ calmodulin-binding region	1/1:2:1.000	G	C
Solyc04g016480	Fruit shape/size	SlSUN12	downstream_gene_variant	SlSUN12 is part of the 34 member SUN-like gene family. Computational annotation: Calmodulin binding protein (AHRD V1 *--* B4FU94_MAIZE); contains Interpro domain(s) IPR000048 IQ calmodulin-binding region	1/1:2:1.000	A	C
Solyc04g016480	Fruit shape/size	SlSUN12	downstream_gene_variant	SlSUN12 is part of the 34 member SUN-like gene family. Computational annotation: Calmodulin binding protein (AHRD V1 *--* B4FU94_MAIZE); contains Interpro domain(s) IPR000048 IQ calmodulin-binding region	1/1:1:1.000	AG	AGG	001;002;003;004;005;006;007;008;011;012;013;014;015;016;017;018;019;020;021;022;023;025;027;028;029;030;031;032;033;034;035;036;037;038;039;040;041;042;043;044;045;046;047;049;051;052;053;054;055;056;057;058;059;060;063;064;065;066;067;068;069;070;071;072;073;074;077;078;088;089;090;091;093;094;096;097;102;103;104;105;
Solyc04g016480	Fruit shape/size	SlSUN12	downstream_gene_variant	SlSUN12 is part of the 34 member SUN-like gene family. Computational annotation: Calmodulin binding protein (AHRD V1 *--* B4FU94_MAIZE); contains Interpro domain(s) IPR000048 IQ calmodulin-binding region	1/1:1:1.000	C	T
Solyc04g016480	Fruit shape/size	SlSUN12	downstream_gene_variant	SlSUN12 is part of the 34 member SUN-like gene family. Computational annotation: Calmodulin binding protein (AHRD V1 *--* B4FU94_MAIZE); contains Interpro domain(s) IPR000048 IQ calmodulin-binding region	1/1:1:1.000	G	C	025;049;060;063;064;065;066;067;068;069;070;071;072;073;074;
Solyc04g016480	Fruit shape/size	SlSUN12	downstream_gene_variant	SlSUN12 is part of the 34 member SUN-like gene family. Computational annotation: Calmodulin binding protein (AHRD V1 *--* B4FU94_MAIZE); contains Interpro domain(s) IPR000048 IQ calmodulin-binding region	1/1:1:1.000	G	A
Solyc04g016480	Fruit shape/size	SlSUN12	downstream_gene_variant	SlSUN12 is part of the 34 member SUN-like gene family. Computational annotation: Calmodulin binding protein (AHRD V1 *--* B4FU94_MAIZE); contains Interpro domain(s) IPR000048 IQ calmodulin-binding region	0/1:2:0.500	T	C
Solyc04g016480	Fruit shape/size	SlSUN12	downstream_gene_variant	SlSUN12 is part of the 34 member SUN-like gene family. Computational annotation: Calmodulin binding protein (AHRD V1 *--* B4FU94_MAIZE); contains Interpro domain(s) IPR000048 IQ calmodulin-binding region	0/1:2:0.500	T	C
Solyc04g016480	Fruit shape/size	SlSUN12	downstream_gene_variant	SlSUN12 is part of the 34 member SUN-like gene family. Computational annotation: Calmodulin binding protein (AHRD V1 *--* B4FU94_MAIZE); contains Interpro domain(s) IPR000048 IQ calmodulin-binding region	0/1:2:0.500	C	A
Solyc04g016480	Fruit shape/size	SlSUN12	downstream_gene_variant	SlSUN12 is part of the 34 member SUN-like gene family. Computational annotation: Calmodulin binding protein (AHRD V1 *--* B4FU94_MAIZE); contains Interpro domain(s) IPR000048 IQ calmodulin-binding region	1/1:1:1.000	A	G
Solyc04g016480	Fruit shape/size	SlSUN12	downstream_gene_variant	SlSUN12 is part of the 34 member SUN-like gene family. Computational annotation: Calmodulin binding protein (AHRD V1 *--* B4FU94_MAIZE); contains Interpro domain(s) IPR000048 IQ calmodulin-binding region	1/1:1:1.000	A	G	001;002;003;004;005;006;007;008;011;012;013;014;015;016;017;018;019;020;021;022;023;025;027;028;029;030;031;032;033;034;035;036;037;038;039;040;041;042;043;044;045;046;047;049;051;052;053;054;055;056;057;058;059;060;063;064;065;066;067;068;069;070;071;072;073;074;077;078;088;089;090;091;093;094;096;097;102;103;104;105;
Solyc04g016480	Fruit shape/size	SlSUN12	downstream_gene_variant	SlSUN12 is part of the 34 member SUN-like gene family. Computational annotation: Calmodulin binding protein (AHRD V1 *--* B4FU94_MAIZE); contains Interpro domain(s) IPR000048 IQ calmodulin-binding region	1/1:1:1.000	G	A
Solyc04g016480	Fruit shape/size	SlSUN12	downstream_gene_variant	SlSUN12 is part of the 34 member SUN-like gene family. Computational annotation: Calmodulin binding protein (AHRD V1 *--* B4FU94_MAIZE); contains Interpro domain(s) IPR000048 IQ calmodulin-binding region	1/1:1:1.000	C	G	025;049;051;052;056;057;058;059;060;063;064;065;066;067;068;069;070;071;072;073;074;
Solyc04g016480	Fruit shape/size	SlSUN12	downstream_gene_variant	SlSUN12 is part of the 34 member SUN-like gene family. Computational annotation: Calmodulin binding protein (AHRD V1 *--* B4FU94_MAIZE); contains Interpro domain(s) IPR000048 IQ calmodulin-binding region	1/1:1:1.000	A	G
Solyc04g016480	Fruit shape/size	SlSUN12	downstream_gene_variant	SlSUN12 is part of the 34 member SUN-like gene family. Computational annotation: Calmodulin binding protein (AHRD V1 *--* B4FU94_MAIZE); contains Interpro domain(s) IPR000048 IQ calmodulin-binding region	1/1:1:1.000	A	T	025;049;064;065;
Solyc04g016480	Fruit shape/size	SlSUN12	downstream_gene_variant	SlSUN12 is part of the 34 member SUN-like gene family. Computational annotation: Calmodulin binding protein (AHRD V1 *--* B4FU94_MAIZE); contains Interpro domain(s) IPR000048 IQ calmodulin-binding region	1/1:1:1.000	T	C
Solyc04g016480	Fruit shape/size	SlSUN12	downstream_gene_variant	SlSUN12 is part of the 34 member SUN-like gene family. Computational annotation: Calmodulin binding protein (AHRD V1 *--* B4FU94_MAIZE); contains Interpro domain(s) IPR000048 IQ calmodulin-binding region	1/1:1:1.000	A	G	025;049;063;064;065;
Solyc04g016480	Fruit shape/size	SlSUN12	downstream_gene_variant	SlSUN12 is part of the 34 member SUN-like gene family. Computational annotation: Calmodulin binding protein (AHRD V1 *--* B4FU94_MAIZE); contains Interpro domain(s) IPR000048 IQ calmodulin-binding region	1/1:1:1.000	A	G
Solyc04g016480	Fruit shape/size	SlSUN12	downstream_gene_variant	SlSUN12 is part of the 34 member SUN-like gene family. Computational annotation: Calmodulin binding protein (AHRD V1 *--* B4FU94_MAIZE); contains Interpro domain(s) IPR000048 IQ calmodulin-binding region	1/1:1:1.000	A	C	025;049;063;064;065;066;067;068;069;070;071;072;
Solyc04g016480	Fruit shape/size	SlSUN12	downstream_gene_variant	SlSUN12 is part of the 34 member SUN-like gene family. Computational annotation: Calmodulin binding protein (AHRD V1 *--* B4FU94_MAIZE); contains Interpro domain(s) IPR000048 IQ calmodulin-binding region	0/1:4:0.500	A	C
Solyc04g016480	Fruit shape/size	SlSUN12	downstream_gene_variant	SlSUN12 is part of the 34 member SUN-like gene family. Computational annotation: Calmodulin binding protein (AHRD V1 *--* B4FU94_MAIZE); contains Interpro domain(s) IPR000048 IQ calmodulin-binding region	0/1:4:0.500	A	G
Solyc04g016480	Fruit shape/size	SlSUN12	downstream_gene_variant	SlSUN12 is part of the 34 member SUN-like gene family. Computational annotation: Calmodulin binding protein (AHRD V1 *--* B4FU94_MAIZE); contains Interpro domain(s) IPR000048 IQ calmodulin-binding region	1/1:3:1.000	C	T	025;049;051;052;056;057;058;059;060;063;064;065;066;067;068;069;070;071;072;074;
Solyc04g016480	Fruit shape/size	SlSUN12	missense_variant	SlSUN12 is part of the 34 member SUN-like gene family. Computational annotation: Calmodulin binding protein (AHRD V1 *--* B4FU94_MAIZE); contains Interpro domain(s) IPR000048 IQ calmodulin-binding region	1/1:1:1.000	G	C
Solyc04g016480	Fruit shape/size	SlSUN12	synonymous_variant	SlSUN12 is part of the 34 member SUN-like gene family. Computational annotation: Calmodulin binding protein (AHRD V1 *--* B4FU94_MAIZE); contains Interpro domain(s) IPR000048 IQ calmodulin-binding region	1/1:1:1.000	T	A
Solyc04g016480	Fruit shape/size	SlSUN12	synonymous_variant	SlSUN12 is part of the 34 member SUN-like gene family. Computational annotation: Calmodulin binding protein (AHRD V1 *--* B4FU94_MAIZE); contains Interpro domain(s) IPR000048 IQ calmodulin-binding region	1/1:1:1.000	T	C
Solyc04g016480	Fruit shape/size	SlSUN12	synonymous_variant	SlSUN12 is part of the 34 member SUN-like gene family. Computational annotation: Calmodulin binding protein (AHRD V1 *--* B4FU94_MAIZE); contains Interpro domain(s) IPR000048 IQ calmodulin-binding region	1/1:1:1.000	A	G
Solyc04g016480	Fruit shape/size	SlSUN12	synonymous_variant	SlSUN12 is part of the 34 member SUN-like gene family. Computational annotation: Calmodulin binding protein (AHRD V1 *--* B4FU94_MAIZE); contains Interpro domain(s) IPR000048 IQ calmodulin-binding region	1/1:1:1.000	C	T
Solyc04g016480	Fruit shape/size	SlSUN12	missense_variant	SlSUN12 is part of the 34 member SUN-like gene family. Computational annotation: Calmodulin binding protein (AHRD V1 *--* B4FU94_MAIZE); contains Interpro domain(s) IPR000048 IQ calmodulin-binding region	1/1:1:1.000	C	T
Solyc04g016480	Fruit shape/size	SlSUN12	synonymous_variant	SlSUN12 is part of the 34 member SUN-like gene family. Computational annotation: Calmodulin binding protein (AHRD V1 *--* B4FU94_MAIZE); contains Interpro domain(s) IPR000048 IQ calmodulin-binding region	1/1:2:1.000	C	T	025;049;051;052;056;057;058;059;060;063;064;065;066;067;068;069;070;071;072;073;074;
Solyc04g016480	Fruit shape/size	SlSUN12	missense_variant	SlSUN12 is part of the 34 member SUN-like gene family. Computational annotation: Calmodulin binding protein (AHRD V1 *--* B4FU94_MAIZE); contains Interpro domain(s) IPR000048 IQ calmodulin-binding region	1/1:1:1.000	G	C
Solyc04g016480	Fruit shape/size	SlSUN12	synonymous_variant	SlSUN12 is part of the 34 member SUN-like gene family. Computational annotation: Calmodulin binding protein (AHRD V1 *--* B4FU94_MAIZE); contains Interpro domain(s) IPR000048 IQ calmodulin-binding region	1/1:1:1.000	A	T
Solyc04g016480	Fruit shape/size	SlSUN12	missense_variant	SlSUN12 is part of the 34 member SUN-like gene family. Computational annotation: Calmodulin binding protein (AHRD V1 *--* B4FU94_MAIZE); contains Interpro domain(s) IPR000048 IQ calmodulin-binding region	1/1:1:1.000	G	T
Solyc04g016480	Fruit shape/size	SlSUN12	missense_variant	SlSUN12 is part of the 34 member SUN-like gene family. Computational annotation: Calmodulin binding protein (AHRD V1 *--* B4FU94_MAIZE); contains Interpro domain(s) IPR000048 IQ calmodulin-binding region	1/1:1:1.000	G	A
Solyc04g016480	Fruit shape/size	SlSUN12	missense_variant	SlSUN12 is part of the 34 member SUN-like gene family. Computational annotation: Calmodulin binding protein (AHRD V1 *--* B4FU94_MAIZE); contains Interpro domain(s) IPR000048 IQ calmodulin-binding region	1/1:1:1.000	C	T
Solyc04g016480	Fruit shape/size	SlSUN12	intron_variant	SlSUN12 is part of the 34 member SUN-like gene family. Computational annotation: Calmodulin binding protein (AHRD V1 *--* B4FU94_MAIZE); contains Interpro domain(s) IPR000048 IQ calmodulin-binding region	1/1:1:1.000	T	G
Solyc04g016480	Fruit shape/size	SlSUN12	intron_variant	SlSUN12 is part of the 34 member SUN-like gene family. Computational annotation: Calmodulin binding protein (AHRD V1 *--* B4FU94_MAIZE); contains Interpro domain(s) IPR000048 IQ calmodulin-binding region	1/1:1:1.000	T	A
Solyc04g016480	Fruit shape/size	SlSUN12	splice_region_variant&synonymous_variant	SlSUN12 is part of the 34 member SUN-like gene family. Computational annotation: Calmodulin binding protein (AHRD V1 *--* B4FU94_MAIZE); contains Interpro domain(s) IPR000048 IQ calmodulin-binding region	1/1:1:1.000	T	G	025;049;051;052;056;057;058;059;060;063;064;065;066;067;068;069;070;071;072;073;074;
Solyc04g016480	Fruit shape/size	SlSUN12	missense_variant	SlSUN12 is part of the 34 member SUN-like gene family. Computational annotation: Calmodulin binding protein (AHRD V1 *--* B4FU94_MAIZE); contains Interpro domain(s) IPR000048 IQ calmodulin-binding region	1/1:1:1.000	T	C
Solyc04g016480	Fruit shape/size	SlSUN12	missense_variant	SlSUN12 is part of the 34 member SUN-like gene family. Computational annotation: Calmodulin binding protein (AHRD V1 *--* B4FU94_MAIZE); contains Interpro domain(s) IPR000048 IQ calmodulin-binding region	1/1:1:1.000	T	A	025;049;051;052;057;060;063;064;065;066;067;068;069;070;071;072;073;074;
Solyc04g016480	Fruit shape/size	SlSUN12	missense_variant	SlSUN12 is part of the 34 member SUN-like gene family. Computational annotation: Calmodulin binding protein (AHRD V1 *--* B4FU94_MAIZE); contains Interpro domain(s) IPR000048 IQ calmodulin-binding region	0/1:2:0.500	A	G	025;049;060;063;064;065;066;067;068;069;070;071;072;073;074;
Solyc04g016480	Fruit shape/size	SlSUN12	missense_variant	SlSUN12 is part of the 34 member SUN-like gene family. Computational annotation: Calmodulin binding protein (AHRD V1 *--* B4FU94_MAIZE); contains Interpro domain(s) IPR000048 IQ calmodulin-binding region	1/1:1:1.000	G	T
Solyc04g016480	Fruit shape/size	SlSUN12	synonymous_variant	SlSUN12 is part of the 34 member SUN-like gene family. Computational annotation: Calmodulin binding protein (AHRD V1 *--* B4FU94_MAIZE); contains Interpro domain(s) IPR000048 IQ calmodulin-binding region	1/1:1:1.000	G	A	074;
Solyc04g016480	Fruit shape/size	SlSUN12	synonymous_variant	SlSUN12 is part of the 34 member SUN-like gene family. Computational annotation: Calmodulin binding protein (AHRD V1 *--* B4FU94_MAIZE); contains Interpro domain(s) IPR000048 IQ calmodulin-binding region	1/1:1:1.000	A	T
Solyc04g016480	Fruit shape/size	SlSUN12	intron_variant	SlSUN12 is part of the 34 member SUN-like gene family. Computational annotation: Calmodulin binding protein (AHRD V1 *--* B4FU94_MAIZE); contains Interpro domain(s) IPR000048 IQ calmodulin-binding region	1/1:2:1.000	T	G	025;049;051;052;058;059;060;064;065;066;067;068;069;070;071;072;074;
Solyc04g016480	Fruit shape/size	SlSUN12	intron_variant	SlSUN12 is part of the 34 member SUN-like gene family. Computational annotation: Calmodulin binding protein (AHRD V1 *--* B4FU94_MAIZE); contains Interpro domain(s) IPR000048 IQ calmodulin-binding region	1/1:2:1.000	C	A
Solyc04g016480	Fruit shape/size	SlSUN12	intron_variant	SlSUN12 is part of the 34 member SUN-like gene family. Computational annotation: Calmodulin binding protein (AHRD V1 *--* B4FU94_MAIZE); contains Interpro domain(s) IPR000048 IQ calmodulin-binding region	1/1:2:1.000	C	T
Solyc04g016480	Fruit shape/size	SlSUN12	intron_variant	SlSUN12 is part of the 34 member SUN-like gene family. Computational annotation: Calmodulin binding protein (AHRD V1 *--* B4FU94_MAIZE); contains Interpro domain(s) IPR000048 IQ calmodulin-binding region	1/1:1:1.000	A	G
Solyc04g016480	Fruit shape/size	SlSUN12	intron_variant	SlSUN12 is part of the 34 member SUN-like gene family. Computational annotation: Calmodulin binding protein (AHRD V1 *--* B4FU94_MAIZE); contains Interpro domain(s) IPR000048 IQ calmodulin-binding region	1/1:1:1.000	A	C
Solyc04g016480	Fruit shape/size	SlSUN12	intron_variant	SlSUN12 is part of the 34 member SUN-like gene family. Computational annotation: Calmodulin binding protein (AHRD V1 *--* B4FU94_MAIZE); contains Interpro domain(s) IPR000048 IQ calmodulin-binding region	1/1:1:1.000	C	G
Solyc04g016480	Fruit shape/size	SlSUN12	missense_variant	SlSUN12 is part of the 34 member SUN-like gene family. Computational annotation: Calmodulin binding protein (AHRD V1 *--* B4FU94_MAIZE); contains Interpro domain(s) IPR000048 IQ calmodulin-binding region	1/1:1:1.000	A	G	025;049;051;052;058;059;060;063;064;065;066;067;068;069;070;071;072;073;074;
Solyc04g016480	Fruit shape/size	SlSUN12	missense_variant	SlSUN12 is part of the 34 member SUN-like gene family. Computational annotation: Calmodulin binding protein (AHRD V1 *--* B4FU94_MAIZE); contains Interpro domain(s) IPR000048 IQ calmodulin-binding region	1/1:1:1.000	C	T
Solyc04g016480	Fruit shape/size	SlSUN12	missense_variant	SlSUN12 is part of the 34 member SUN-like gene family. Computational annotation: Calmodulin binding protein (AHRD V1 *--* B4FU94_MAIZE); contains Interpro domain(s) IPR000048 IQ calmodulin-binding region	1/1:1:1.000	C	T
Solyc04g016480	Fruit shape/size	SlSUN12	missense_variant	SlSUN12 is part of the 34 member SUN-like gene family. Computational annotation: Calmodulin binding protein (AHRD V1 *--* B4FU94_MAIZE); contains Interpro domain(s) IPR000048 IQ calmodulin-binding region	1/1:1:1.000	T	C
Solyc04g016480	Fruit shape/size	SlSUN12	intron_variant	SlSUN12 is part of the 34 member SUN-like gene family. Computational annotation: Calmodulin binding protein (AHRD V1 *--* B4FU94_MAIZE); contains Interpro domain(s) IPR000048 IQ calmodulin-binding region	1/1:1:1.000	T	G
Solyc04g016480	Fruit shape/size	SlSUN12	intron_variant	SlSUN12 is part of the 34 member SUN-like gene family. Computational annotation: Calmodulin binding protein (AHRD V1 *--* B4FU94_MAIZE); contains Interpro domain(s) IPR000048 IQ calmodulin-binding region	1/1:1:1.000	T	G
Solyc04g016480	Fruit shape/size	SlSUN12	intron_variant	SlSUN12 is part of the 34 member SUN-like gene family. Computational annotation: Calmodulin binding protein (AHRD V1 *--* B4FU94_MAIZE); contains Interpro domain(s) IPR000048 IQ calmodulin-binding region	1/1:1:1.000	C	T
Solyc04g016480	Fruit shape/size	SlSUN12	intron_variant	SlSUN12 is part of the 34 member SUN-like gene family. Computational annotation: Calmodulin binding protein (AHRD V1 *--* B4FU94_MAIZE); contains Interpro domain(s) IPR000048 IQ calmodulin-binding region	1/1:1:1.000	G	C	025;049;051;052;056;057;058;059;060;063;064;065;066;067;068;069;070;071;072;073;
Solyc04g016480	Fruit shape/size	SlSUN12	intron_variant	SlSUN12 is part of the 34 member SUN-like gene family. Computational annotation: Calmodulin binding protein (AHRD V1 *--* B4FU94_MAIZE); contains Interpro domain(s) IPR000048 IQ calmodulin-binding region	1/1:1:1.000	A	G	025;049;051;052;056;057;058;059;060;063;064;065;066;067;068;069;070;071;072;073;074;
Solyc04g016480	Fruit shape/size	SlSUN12	upstream_gene_variant	SlSUN12 is part of the 34 member SUN-like gene family. Computational annotation: Calmodulin binding protein (AHRD V1 *--* B4FU94_MAIZE); contains Interpro domain(s) IPR000048 IQ calmodulin-binding region	1/1:1:1.000	G	A
Solyc04g016480	Fruit shape/size	SlSUN12	upstream_gene_variant	SlSUN12 is part of the 34 member SUN-like gene family. Computational annotation: Calmodulin binding protein (AHRD V1 *--* B4FU94_MAIZE); contains Interpro domain(s) IPR000048 IQ calmodulin-binding region	1/1:1:1.000	T	G
Solyc04g016480	Fruit shape/size	SlSUN12	upstream_gene_variant	SlSUN12 is part of the 34 member SUN-like gene family. Computational annotation: Calmodulin binding protein (AHRD V1 *--* B4FU94_MAIZE); contains Interpro domain(s) IPR000048 IQ calmodulin-binding region	1/1:1:1.000	T	C
Solyc04g050050	Fruit shape/size	SlSUN13	downstream_gene_variant	SlSUN13 is part of the 34 member SUN-like gene family. Computational annotation: Calmodulin-binding protein (AHRD V1 **-* C5HYF8_BRARP); contains Interpro domain(s) IPR000048 IQ calmodulin-binding region	0/1:2:0.500	A	T
Solyc04g050050	Fruit shape/size	SlSUN13	downstream_gene_variant	SlSUN13 is part of the 34 member SUN-like gene family. Computational annotation: Calmodulin-binding protein (AHRD V1 **-* C5HYF8_BRARP); contains Interpro domain(s) IPR000048 IQ calmodulin-binding region	1/1:2:1.000	T	A
Solyc04g050050	Fruit shape/size	SlSUN13	downstream_gene_variant	SlSUN13 is part of the 34 member SUN-like gene family. Computational annotation: Calmodulin-binding protein (AHRD V1 **-* C5HYF8_BRARP); contains Interpro domain(s) IPR000048 IQ calmodulin-binding region	1/1:2:1.000	A	T
Solyc04g050050	Fruit shape/size	SlSUN13	downstream_gene_variant	SlSUN13 is part of the 34 member SUN-like gene family. Computational annotation: Calmodulin-binding protein (AHRD V1 **-* C5HYF8_BRARP); contains Interpro domain(s) IPR000048 IQ calmodulin-binding region	1/1:2:1.000	T	C	025;049;051;052;056;057;058;059;060;063;064;065;073;074;
Solyc04g050050	Fruit shape/size	SlSUN13	downstream_gene_variant	SlSUN13 is part of the 34 member SUN-like gene family. Computational annotation: Calmodulin-binding protein (AHRD V1 **-* C5HYF8_BRARP); contains Interpro domain(s) IPR000048 IQ calmodulin-binding region	1/1:2:1.000	C	G	025;049;051;052;056;057;058;059;060;063;065;066;067;068;069;070;071;072;073;074;
Solyc04g050050	Fruit shape/size	SlSUN13	downstream_gene_variant	SlSUN13 is part of the 34 member SUN-like gene family. Computational annotation: Calmodulin-binding protein (AHRD V1 **-* C5HYF8_BRARP); contains Interpro domain(s) IPR000048 IQ calmodulin-binding region	1/1:2:1.000	G	A
Solyc04g050050	Fruit shape/size	SlSUN13	downstream_gene_variant	SlSUN13 is part of the 34 member SUN-like gene family. Computational annotation: Calmodulin-binding protein (AHRD V1 **-* C5HYF8_BRARP); contains Interpro domain(s) IPR000048 IQ calmodulin-binding region	1/1:2:1.000	A	G
Solyc04g050050	Fruit shape/size	SlSUN13	3_prime_UTR_variant	SlSUN13 is part of the 34 member SUN-like gene family. Computational annotation: Calmodulin-binding protein (AHRD V1 **-* C5HYF8_BRARP); contains Interpro domain(s) IPR000048 IQ calmodulin-binding region	1/1:2:1.000	G	A
Solyc04g050050	Fruit shape/size	SlSUN13	3_prime_UTR_variant	SlSUN13 is part of the 34 member SUN-like gene family. Computational annotation: Calmodulin-binding protein (AHRD V1 **-* C5HYF8_BRARP); contains Interpro domain(s) IPR000048 IQ calmodulin-binding region	1/1:3:1.000	AAATAAT	AAAT
Solyc04g050050	Fruit shape/size	SlSUN13	3_prime_UTR_variant	SlSUN13 is part of the 34 member SUN-like gene family. Computational annotation: Calmodulin-binding protein (AHRD V1 **-* C5HYF8_BRARP); contains Interpro domain(s) IPR000048 IQ calmodulin-binding region	1/1:1:1.000	G	A
Solyc04g050050	Fruit shape/size	SlSUN13	3_prime_UTR_variant	SlSUN13 is part of the 34 member SUN-like gene family. Computational annotation: Calmodulin-binding protein (AHRD V1 **-* C5HYF8_BRARP); contains Interpro domain(s) IPR000048 IQ calmodulin-binding region	1/1:1:1.000	C	T	025;064;
Solyc04g050050	Fruit shape/size	SlSUN13	synonymous_variant	SlSUN13 is part of the 34 member SUN-like gene family. Computational annotation: Calmodulin-binding protein (AHRD V1 **-* C5HYF8_BRARP); contains Interpro domain(s) IPR000048 IQ calmodulin-binding region	1/1:1:1.000	A	T
Solyc04g050050	Fruit shape/size	SlSUN13	synonymous_variant	SlSUN13 is part of the 34 member SUN-like gene family. Computational annotation: Calmodulin-binding protein (AHRD V1 **-* C5HYF8_BRARP); contains Interpro domain(s) IPR000048 IQ calmodulin-binding region	1/1:1:1.000	A	G
Solyc04g050050	Fruit shape/size	SlSUN13	missense_variant	SlSUN13 is part of the 34 member SUN-like gene family. Computational annotation: Calmodulin-binding protein (AHRD V1 **-* C5HYF8_BRARP); contains Interpro domain(s) IPR000048 IQ calmodulin-binding region	1/1:1:1.000	C	T
Solyc04g050050	Fruit shape/size	SlSUN13	synonymous_variant	SlSUN13 is part of the 34 member SUN-like gene family. Computational annotation: Calmodulin-binding protein (AHRD V1 **-* C5HYF8_BRARP); contains Interpro domain(s) IPR000048 IQ calmodulin-binding region	1/1:1:1.000	G	A
Solyc04g050050	Fruit shape/size	SlSUN13	stop_gained	SlSUN13 is part of the 34 member SUN-like gene family. Computational annotation: Calmodulin-binding protein (AHRD V1 **-* C5HYF8_BRARP); contains Interpro domain(s) IPR000048 IQ calmodulin-binding region	1/1:1:1.000	G	T
Solyc04g050050	Fruit shape/size	SlSUN13	synonymous_variant	SlSUN13 is part of the 34 member SUN-like gene family. Computational annotation: Calmodulin-binding protein (AHRD V1 **-* C5HYF8_BRARP); contains Interpro domain(s) IPR000048 IQ calmodulin-binding region	1/1:1:1.000	C	T	055;
Solyc04g050050	Fruit shape/size	SlSUN13	intron_variant	SlSUN13 is part of the 34 member SUN-like gene family. Computational annotation: Calmodulin-binding protein (AHRD V1 **-* C5HYF8_BRARP); contains Interpro domain(s) IPR000048 IQ calmodulin-binding region	1/1:1:1.000	T	C	025;049;051;052;056;057;058;059;060;063;064;065;066;067;068;069;070;071;072;073;074;
Solyc04g050050	Fruit shape/size	SlSUN13	intron_variant	SlSUN13 is part of the 34 member SUN-like gene family. Computational annotation: Calmodulin-binding protein (AHRD V1 **-* C5HYF8_BRARP); contains Interpro domain(s) IPR000048 IQ calmodulin-binding region	1/1:1:1.000	G	A	025;049;063;064;065;066;067;068;069;070;071;072;073;
Solyc04g050050	Fruit shape/size	SlSUN13	intron_variant	SlSUN13 is part of the 34 member SUN-like gene family. Computational annotation: Calmodulin-binding protein (AHRD V1 **-* C5HYF8_BRARP); contains Interpro domain(s) IPR000048 IQ calmodulin-binding region	1/1:1:1.000	C	A
Solyc04g050050	Fruit shape/size	SlSUN13	intron_variant	SlSUN13 is part of the 34 member SUN-like gene family. Computational annotation: Calmodulin-binding protein (AHRD V1 **-* C5HYF8_BRARP); contains Interpro domain(s) IPR000048 IQ calmodulin-binding region	1/1:1:1.000	A	G
Solyc04g050050	Fruit shape/size	SlSUN13	intron_variant	SlSUN13 is part of the 34 member SUN-like gene family. Computational annotation: Calmodulin-binding protein (AHRD V1 **-* C5HYF8_BRARP); contains Interpro domain(s) IPR000048 IQ calmodulin-binding region	1/1:1:1.000	T	A
Solyc04g050050	Fruit shape/size	SlSUN13	intron_variant	SlSUN13 is part of the 34 member SUN-like gene family. Computational annotation: Calmodulin-binding protein (AHRD V1 **-* C5HYF8_BRARP); contains Interpro domain(s) IPR000048 IQ calmodulin-binding region	1/1:1:1.000	G	C	025;049;063;064;065;066;067;068;069;070;071;072;073;074;
Solyc04g050050	Fruit shape/size	SlSUN13	intron_variant	SlSUN13 is part of the 34 member SUN-like gene family. Computational annotation: Calmodulin-binding protein (AHRD V1 **-* C5HYF8_BRARP); contains Interpro domain(s) IPR000048 IQ calmodulin-binding region	1/1:1:1.000	T	C
Solyc04g050050	Fruit shape/size	SlSUN13	intron_variant	SlSUN13 is part of the 34 member SUN-like gene family. Computational annotation: Calmodulin-binding protein (AHRD V1 **-* C5HYF8_BRARP); contains Interpro domain(s) IPR000048 IQ calmodulin-binding region	1/1:1:1.000	T	C
Solyc04g050050	Fruit shape/size	SlSUN13	intron_variant	SlSUN13 is part of the 34 member SUN-like gene family. Computational annotation: Calmodulin-binding protein (AHRD V1 **-* C5HYF8_BRARP); contains Interpro domain(s) IPR000048 IQ calmodulin-binding region	1/1:1:1.000	G	T
Solyc04g050050	Fruit shape/size	SlSUN13	intron_variant	SlSUN13 is part of the 34 member SUN-like gene family. Computational annotation: Calmodulin-binding protein (AHRD V1 **-* C5HYF8_BRARP); contains Interpro domain(s) IPR000048 IQ calmodulin-binding region	1/1:1:1.000	G	A	025;049;051;052;056;057;058;059;060;063;064;065;066;067;068;069;070;071;072;073;074;
Solyc04g050050	Fruit shape/size	SlSUN13	synonymous_variant	SlSUN13 is part of the 34 member SUN-like gene family. Computational annotation: Calmodulin-binding protein (AHRD V1 **-* C5HYF8_BRARP); contains Interpro domain(s) IPR000048 IQ calmodulin-binding region	1/1:1:1.000	A	C
Solyc04g050050	Fruit shape/size	SlSUN13	missense_variant	SlSUN13 is part of the 34 member SUN-like gene family. Computational annotation: Calmodulin-binding protein (AHRD V1 **-* C5HYF8_BRARP); contains Interpro domain(s) IPR000048 IQ calmodulin-binding region	1/1:1:1.000	C	T
Solyc04g050050	Fruit shape/size	SlSUN13	synonymous_variant	SlSUN13 is part of the 34 member SUN-like gene family. Computational annotation: Calmodulin-binding protein (AHRD V1 **-* C5HYF8_BRARP); contains Interpro domain(s) IPR000048 IQ calmodulin-binding region	1/1:1:1.000	A	T

## Sheet: Table S5
Table S5. SET17 private variants identied in the morpological loci assessed
Gene id	Traits	Locus name	Itag annotation	Alternative allele	Shared with		Shared with
Solyc01g056340	Fruit color	det1	DET1-like protein (AHRD V1 ***- D0EW63_ORYSI); contains Interpro domain(s) IPR019138 De-etiolated protein 1, Det1	intron_variant	"DET1-like protein (AHRD V1 ***- D0EW63_ORYSI); contains Interpro domain(s) IPR019138 De-etiolated protein 1, Det1 "	1/1:1:1.000	045;
Solyc01g056340	Fruit color	det1	DET1-like protein (AHRD V1 ***- D0EW63_ORYSI); contains Interpro domain(s) IPR019138 De-etiolated protein 1, Det1	intron_variant	"DET1-like protein (AHRD V1 ***- D0EW63_ORYSI); contains Interpro domain(s) IPR019138 De-etiolated protein 1, Det1 "	1/1:1:1.000
Solyc01g097810	Fruit color	zds	Zeta-carotene desaturase	downstream_gene_variant	"Zeta-carotene desaturase"	1/1:1:1.000	066;072;
Solyc03g031920	Fruit color	yellow stripe	Yellow stripe-like protein 2.1 (Fragment) (AHRD V1 ***- B4ZYE4_BRAJU); contains Interpro domain(s) IPR004813 Oligopeptide transporter OPT superfamily	missense_variant	"Yellow stripe-like protein 2.1 (Fragment) (AHRD V1 ***- B4ZYE4_BRAJU); contains Interpro domain(s) IPR004813 Oligopeptide transporter OPT superfamily "	1/1:1:1.000	001;002;003;006;007;008;011;012;018;021;028;031;038;077;090;093;094;
Solyc03g031920	Fruit color	yellow stripe	Yellow stripe-like protein 2.1 (Fragment) (AHRD V1 ***- B4ZYE4_BRAJU); contains Interpro domain(s) IPR004813 Oligopeptide transporter OPT superfamily	missense_variant	"Yellow stripe-like protein 2.1 (Fragment) (AHRD V1 ***- B4ZYE4_BRAJU); contains Interpro domain(s) IPR004813 Oligopeptide transporter OPT superfamily "	1/1:1:1.000	001;002;003;005;006;007;008;011;012;014;016;017;018;021;022;023;025;027;028;029;030;031;032;035;036;037;038;039;040;041;042;043;044;045;046;047;049;051;052;053;054;055;056;057;058;059;060;063;064;065;066;067;068;069;070;071;072;073;074;077;088;090;093;094;097;102;103;104;105;
Solyc03g031920	Fruit color	yellow stripe	Yellow stripe-like protein 2.1 (Fragment) (AHRD V1 ***- B4ZYE4_BRAJU); contains Interpro domain(s) IPR004813 Oligopeptide transporter OPT superfamily	upstream_gene_variant	"Yellow stripe-like protein 2.1 (Fragment) (AHRD V1 ***- B4ZYE4_BRAJU); contains Interpro domain(s) IPR004813 Oligopeptide transporter OPT superfamily "	0/1:2:0.500
Solyc03g123760	Fruit color	pds1	Phytoene desaturase	splice_region_variant&intron_variant	"Phytoene desaturase"	0/1:2:0.500
Solyc04g057980	Fruit color	ORR	NAD(P)H dehydrogenase	downstream_gene_variant	"NAD(P)H-quinone oxidoreductase subunit M (AHRD V1 *-*- D8G7H3_9CYAN); contains Interpro domain(s) IPR018922 NAD(P)H-quinone oxidoreductase subunit M "	1/1:2:1.000	003;005;007;008;012;013;015;017;019;021;022;023;025;026;027;028;029;030;033;034;035;037;038;039;042;043;044;045;046;047;049;051;052;054;056;057;058;059;060;063;064;065;066;067;068;069;070;071;072;073;074;088;089;091;093;097;102;
Solyc04g057980	Fruit color	ORR	NAD(P)H dehydrogenase	downstream_gene_variant	"NAD(P)H-quinone oxidoreductase subunit M (AHRD V1 *-*- D8G7H3_9CYAN); contains Interpro domain(s) IPR018922 NAD(P)H-quinone oxidoreductase subunit M "	1/1:2:1.000	003;005;007;008;012;013;015;017;019;021;022;023;025;026;027;028;029;030;033;034;035;037;038;039;042;043;044;045;046;047;049;051;052;054;056;057;058;059;060;063;064;065;066;067;068;069;070;071;072;073;074;088;089;091;093;097;102;
Solyc04g057980	Fruit color	ORR	NAD(P)H dehydrogenase	downstream_gene_variant	"NAD(P)H-quinone oxidoreductase subunit M (AHRD V1 *-*- D8G7H3_9CYAN); contains Interpro domain(s) IPR018922 NAD(P)H-quinone oxidoreductase subunit M "	0/1:2:0.500	074;
Solyc04g057980	Fruit color	ORR	NAD(P)H dehydrogenase	missense_variant	"NAD(P)H-quinone oxidoreductase subunit M (AHRD V1 *-*- D8G7H3_9CYAN); contains Interpro domain(s) IPR018922 NAD(P)H-quinone oxidoreductase subunit M "	1/1:1:1.000
Solyc05g012020	Fruit color	rin	Ripening Inhibitor (RIN) MADS-box transcription factor MADS-MC (AHRD V1 *-** Q8S4L5_SOLLC); contains Interpro domain(s) IPR002487 Transcription factor, K-box	intron_variant	"MADS-box transcription factor MADS-MC (AHRD V1 *-** Q8S4L5_SOLLC); contains Interpro domain(s) IPR002487 Transcription factor, K-box "	1/1:2:1.000
Solyc01g009340	Fruit shape/size	SlSUN2	SlSUN2 is part of the 34 member SUN-like gene family. Computational annotation: Calmodulin-binding protein family-like (AHRD V1 **-* Q6YXT2_ORYSJ); contains Interpro domain(s) IPR000048 IQ calmodulin-binding region	upstream_gene_variant	"Calmodulin-binding protein family-like (AHRD V1 **-* Q6YXT2_ORYSJ); contains Interpro domain(s) IPR000048 IQ calmodulin-binding region "	1/1:1:1.000
Solyc01g009340	Fruit shape/size	SlSUN2	SlSUN2 is part of the 34 member SUN-like gene family. Computational annotation: Calmodulin-binding protein family-like (AHRD V1 **-* Q6YXT2_ORYSJ); contains Interpro domain(s) IPR000048 IQ calmodulin-binding region	downstream_gene_variant	"Calmodulin-binding protein family-like (AHRD V1 **-* Q6YXT2_ORYSJ); contains Interpro domain(s) IPR000048 IQ calmodulin-binding region "	1/1:1:1.000
Solyc01g088250	Fruit shape/size	SlSUN3	SlSUN3 is part of the 34 member SUN-like gene family. Computational annotation: Calmodulin-binding protein family-like (AHRD V1 **-* Q6YXT2_ORYSJ); contains Interpro domain(s) IPR000048 IQ calmodulin-binding region	missense_variant	"IQ-domain 11 (AHRD V1 ***- D7M5A6_ARALY); contains Interpro domain(s) IPR000048 IQ calmodulin-binding region "	1/1:1:1.000
Solyc01g088250	Fruit shape/size	SlSUN3	SlSUN3 is part of the 34 member SUN-like gene family. Computational annotation: Calmodulin-binding protein family-like (AHRD V1 **-* Q6YXT2_ORYSJ); contains Interpro domain(s) IPR000048 IQ calmodulin-binding region	missense_variant	"IQ-domain 11 (AHRD V1 ***- D7M5A6_ARALY); contains Interpro domain(s) IPR000048 IQ calmodulin-binding region "	1/1:1:1.000
Solyc01g091010	Fruit shape/size	SlYABBY1a	SlYABBY1a is a part of the YABBY gene family. Computational annotation: YABBY-like transcription factor CRABS CLAW-like protein (AHRD V1 **-* Q6SRZ7_ANTMA); contains Interpro domain(s) IPR006780 YABBY protein	intron_variant	"YABBY-like transcription factor CRABS CLAW-like protein (AHRD V1 **-* Q6SRZ7_ANTMA); contains Interpro domain(s) IPR006780 YABBY protein "	1/1:1:1.000	001;002;011;012;014;045;063;066;067;068;069;070;071;072;077;
Solyc01g091010	Fruit shape/size	SlYABBY1a	SlYABBY1a is a part of the YABBY gene family. Computational annotation: YABBY-like transcription factor CRABS CLAW-like protein (AHRD V1 **-* Q6SRZ7_ANTMA); contains Interpro domain(s) IPR006780 YABBY protein	upstream_gene_variant	"YABBY-like transcription factor CRABS CLAW-like protein (AHRD V1 **-* Q6SRZ7_ANTMA); contains Interpro domain(s) IPR006780 YABBY protein "	1/1:1:1.000	063;
Solyc02g087760	Fruit shape/size	SlSUN7	SlSUN7 is part of the 34 member SUN-like gene family. Computational annotation: Calmodulin binding protein (AHRD V1 **-* B6U6R2_MAIZE); contains Interpro domain(s) IPR000048 IQ calmodulin-binding region	missense_variant	"Calmodulin binding protein (AHRD V1 **-* B6U6R2_MAIZE); contains Interpro domain(s) IPR000048 IQ calmodulin-binding region "	0/1:2:0.500
Solyc03g112630	Fruit shape/size	Fas-associated factor 1	Fas-associated factor 1-like protein (AHRD V1 *--- Q5DJU1_CAPAN); contains Interpro domain(s) IPR006577 UAS	synonymous_variant	"Fas-associated factor 1-like protein (AHRD V1 *--- Q5DJU1_CAPAN); contains Interpro domain(s) IPR006577 UAS "	0/1:2:0.500	025;049;051;052;056;057;058;059;060;063;064;065;066;067;068;069;070;071;072;073;074;
Solyc03g121760	Fruit shape/size	SlSUN11	SlSUN11 is part of the 34 member SUN-like gene family. Computational annotation: Calmodulin binding protein (AHRD V1 **-* B6T951_MAIZE); contains Interpro domain(s) IPR000048 IQ calmodulin-binding region	downstream_gene_variant	"Calmodulin binding protein (AHRD V1 **-* B6T951_MAIZE); contains Interpro domain(s) IPR000048 IQ calmodulin-binding region "	0/1:2:0.500
Solyc04g016480	Fruit shape/size	SlSUN12	SlSUN12 is part of the 34 member SUN-like gene family. Computational annotation: Calmodulin binding protein (AHRD V1 *--* B4FU94_MAIZE); contains Interpro domain(s) IPR000048 IQ calmodulin-binding region	downstream_gene_variant	"Calmodulin binding protein (AHRD V1 *--* B4FU94_MAIZE); contains Interpro domain(s) IPR000048 IQ calmodulin-binding region "	1/1:1:1.000
Solyc04g016480	Fruit shape/size	SlSUN12	SlSUN12 is part of the 34 member SUN-like gene family. Computational annotation: Calmodulin binding protein (AHRD V1 *--* B4FU94_MAIZE); contains Interpro domain(s) IPR000048 IQ calmodulin-binding region	synonymous_variant	"Calmodulin binding protein (AHRD V1 *--* B4FU94_MAIZE); contains Interpro domain(s) IPR000048 IQ calmodulin-binding region "	1/1:2:1.000	001;002;004;006;008;011;012;013;014;015;016;018;019;020;021;027;028;029;030;031;032;033;034;035;036;037;038;039;040;041;043;067;069;077;078;088;089;090;091;094;096;102;103;
Solyc04g016480	Fruit shape/size	SlSUN12	SlSUN12 is part of the 34 member SUN-like gene family. Computational annotation: Calmodulin binding protein (AHRD V1 *--* B4FU94_MAIZE); contains Interpro domain(s) IPR000048 IQ calmodulin-binding region	intron_variant	"Calmodulin binding protein (AHRD V1 *--* B4FU94_MAIZE); contains Interpro domain(s) IPR000048 IQ calmodulin-binding region "	1/1:1:1.000	001;002;003;004;005;006;007;008;011;012;013;014;015;016;017;018;019;020;021;022;023;025;027;028;029;030;031;032;033;034;035;036;037;038;039;040;041;042;043;044;045;046;047;049;051;052;053;054;055;056;057;058;059;060;063;064;065;066;067;068;069;070;071;072;073;074;077;078;088;089;090;091;093;094;096;097;102;103;104;105;
Solyc04g050050	Fruit shape/size	SlSUN13	SlSUN13 is part of the 34 member SUN-like gene family. Computational annotation: Calmodulin-binding protein (AHRD V1 **-* C5HYF8_BRARP); contains Interpro domain(s) IPR000048 IQ calmodulin-binding region	upstream_gene_variant	"Calmodulin-binding protein (AHRD V1 **-* C5HYF8_BRARP); contains Interpro domain(s) IPR000048 IQ calmodulin-binding region "	1/1:1:1.000
Solyc05g007130	Fruit shape/size	SlSUN15	SlSUN15 is part of the 34 member SUN-like gene family. Computational annotation: Calmodulin binding protein (AHRD V1 **-* B6T984_MAIZE); contains Interpro domain(s) IPR000048 IQ calmodulin-binding region	intron_variant	"Calmodulin binding protein (AHRD V1 **-* B6T984_MAIZE); contains Interpro domain(s) IPR000048 IQ calmodulin-binding region "	1/1:1:1.000
Solyc05g007130	Fruit shape/size	SlSUN15	SlSUN15 is part of the 34 member SUN-like gene family. Computational annotation: Calmodulin binding protein (AHRD V1 **-* B6T984_MAIZE); contains Interpro domain(s) IPR000048 IQ calmodulin-binding region	intron_variant	"Calmodulin binding protein (AHRD V1 **-* B6T984_MAIZE); contains Interpro domain(s) IPR000048 IQ calmodulin-binding region "	1/1:1:1.000	025;049;060;063;064;073;
Solyc03g114940	Fruit weight	fw3.2	Cytochrome P450 family protein (AHRD V1 ***- Q9C9D1_ARATH); contains Interpro domain(s) IPR002401 Cytochrome P450, E-class, group I	upstream_gene_variant	"Cytochrome P450"	1/1:2:1.000	005;013;016;017;022;023;025;031;032;035;036;037;039;041;042;044;045;046;047;049;051;052;053;054;055;056;057;058;059;060;063;064;065;070;073;077;102;103;104;105;
Solyc04g082840	Pericarp tichkness	cdkb2	Cell division protein kinase 2 (AHRD V1 **** D0P087_PHYIN); contains Interpro domain(s) IPR002290Serine/threonine protein kinase	downstream_gene_variant	"Cell division protein kinase 2 (AHRD V1 **** D0P087_PHYIN); contains Interpro domain(s) IPR002290 Serine/threonine protein kinase "	1/1:1:1.000
Solyc04g082840	Pericarp tichkness	cdkb2	Cell division protein kinase 2 (AHRD V1 **** D0P087_PHYIN); contains Interpro domain(s) IPR002290Serine/threonine protein kinase	intron_variant	"Cell division protein kinase 2 (AHRD V1 **** D0P087_PHYIN); contains Interpro domain(s) IPR002290 Serine/threonine protein kinase "	1/1:1:1.000	002;005;006;011;013;014;017;029;030;031;032;035;041;043;045;093;094;
Solyc02g077390	Plant architecture	s	WUSCHEL-related homeobox 11 (AHRD V1 *-*- B6SN57_MAIZE); contains Interpro domain(s) IPR001356 Homeobox	missense_variant	"WUSCHEL-related homeobox 11 (AHRD V1 *-*- B6SN57_MAIZE); contains Interpro domain(s) IPR001356 Homeobox "	1/1:1:1.000	001;002;003;007;011;012;014;016;018;021;029;032;035;039;
Solyc02g081670	Plant architecture	an	A homologue of UNUSUAL FLORAL ORGANS (UFO) - an F-box protein involved in transcriptional co-activation with the transcription factor LEAFY (LFY)	downstream_gene_variant	"Fimbriata (Fragment) (AHRD V1 **-- Q6QVW9_MIMLE); contains Interpro domain(s) IPR001810 Cyclin-like F-box "	1/1:2:1.000	001;002;005;011;012;013;014;018;021;027;032;035;043;045;051;052;
Solyc04g076850	Plant architecture	ENTIRE	promote leaflet development in tomato by modulating auxin response	downstream_gene_variant	"Auxin responsive protein (AHRD V1 *-*- D9IQE6_CATRO); contains Interpro domain(s) IPR003311 AUX/IAA protein "	1/1:1:1.000	001;002;003;004;005;006;007;008;011;012;013;014;015;018;019;020;021;022;023;024;026;027;028;029;030;031;032;033;034;035;036;038;040;041;043;045;065;068;071;077;078;088;089;090;091;093;094;096;097;102;
Solyc04g076850	Plant architecture	ENTIRE	promote leaflet development in tomato by modulating auxin response	downstream_gene_variant	"Auxin responsive protein (AHRD V1 *-*- D9IQE6_CATRO); contains Interpro domain(s) IPR003311 AUX/IAA protein "	1/1:3:1.000	001;002;003;004;005;006;007;008;011;012;013;014;015;018;019;020;021;022;023;024;026;027;028;029;030;031;032;033;034;035;036;038;040;041;043;045;065;067;077;078;088;089;090;091;093;094;096;097;102;
Solyc04g076850	Plant architecture	ENTIRE	promote leaflet development in tomato by modulating auxin response	downstream_gene_variant	"Auxin responsive protein (AHRD V1 *-*- D9IQE6_CATRO); contains Interpro domain(s) IPR003311 AUX/IAA protein "	1/1:3:1.000	001;002;003;004;005;006;007;008;011;012;013;014;015;018;019;020;021;022;023;024;025;026;027;028;029;030;031;032;033;034;035;036;037;038;039;040;041;042;043;045;046;047;049;051;052;055;056;057;058;059;060;063;064;065;066;067;068;069;070;071;072;073;074;077;078;088;089;090;091;093;094;096;097;102;103;105;
Solyc04g076850	Plant architecture	ENTIRE	promote leaflet development in tomato by modulating auxin response	downstream_gene_variant	"Auxin responsive protein (AHRD V1 *-*- D9IQE6_CATRO); contains Interpro domain(s) IPR003311 AUX/IAA protein "	1/1:3:1.000	001;002;003;004;005;006;007;008;011;012;013;014;015;018;019;020;021;022;023;024;025;026;027;028;029;030;031;032;033;034;035;036;037;038;039;040;041;042;043;045;046;047;049;051;052;055;056;057;058;059;060;063;065;066;067;068;069;070;071;072;073;074;077;078;088;089;090;091;093;094;096;097;102;103;105;

## Sheet: Table S6
Table S6. Variants identied in the morpological loci assessed both in LEO90 and SET 17
Gene id	Traits	Locus name	Itag annotation	ITAG annotation	G: D : AF	G: D : AF		Reference allele	Alternative allele	Shared with
Solyc01g056340	Fruit color	det1	DET1-like protein (AHRD V1 ***- D0EW63_ORYSI); contains Interpro domain(s) IPR019138 De-etiolated protein 1, Det1	"NAD(P)H-quinone oxidoreductase subunit M (AHRD V1 *-*- D8G7H3_9CYAN); contains Interpro domain(s) IPR018922 NAD(P)H-quinone oxidoreductase subunit M "	1/1:3:1.000	1/1:2:1.000		T	A	003;005;007;008;012;013;015;017;019;021;022;023;026;027;028;029;030;033;034;035;037;038;039;042;043;044;045;046;047;054;088;089;091;093;097;102;
Solyc01g056340	Fruit color	det1	DET1-like protein (AHRD V1 ***- D0EW63_ORYSI); contains Interpro domain(s) IPR019138 De-etiolated protein 1, Det1	"NAD(P)H-quinone oxidoreductase subunit M (AHRD V1 *-*- D8G7H3_9CYAN); contains Interpro domain(s) IPR018922 NAD(P)H-quinone oxidoreductase subunit M "	1/1:3:1.000	1/1:2:1.000		T	C	003;005;007;008;012;013;015;017;019;021;022;023;026;027;028;029;030;033;034;035;037;038;039;042;043;044;045;046;047;054;088;089;091;093;097;102;
Solyc01g097810	Fruit color	zds	Zeta-carotene desaturase	"NAD(P)H-quinone oxidoreductase subunit M (AHRD V1 *-*- D8G7H3_9CYAN); contains Interpro domain(s) IPR018922 NAD(P)H-quinone oxidoreductase subunit M "	1/1:1:1.000	1/1:2:1.000		GAAA	GAAAA	003;005;007;008;012;013;015;017;019;021;022;023;025;026;027;028;029;030;033;034;035;037;038;039;042;043;044;045;046;047;049;051;052;054;056;057;058;059;063;064;065;066;067;068;069;070;071;072;073;074;088;089;091;093;097;102;
Solyc03g031920	Fruit color	yellow stripe	Yellow stripe-like protein 2.1 (Fragment) (AHRD V1 ***- B4ZYE4_BRAJU); contains Interpro domain(s) IPR004813 Oligopeptide transporter OPT superfamily	"Plastid terminal oxydase"	1/1:15:1.000	1/1:30:1.000		T	C	025;049;051;052;056;057;058;059;063;064;065;069;073;
Solyc03g031920	Fruit color	yellow stripe	Yellow stripe-like protein 2.1 (Fragment) (AHRD V1 ***- B4ZYE4_BRAJU); contains Interpro domain(s) IPR004813 Oligopeptide transporter OPT superfamily	"Plastid terminal oxydase"	1/1:15:1.000	1/1:30:1.000		A	G	025;049;051;052;056;057;059;060;063;064;065;069;073;
Solyc03g031920	Fruit color	yellow stripe	Yellow stripe-like protein 2.1 (Fragment) (AHRD V1 ***- B4ZYE4_BRAJU); contains Interpro domain(s) IPR004813 Oligopeptide transporter OPT superfamily	"Unknown Protein (AHRD V1)"	1/1:2:1.000	1/1:4:1.000		GTAT	G	001;002;004;005;011;012;014;016;018;019;021;029;031;032;034;036;041;077;078;088;089;094;096;097;
Solyc03g123760	Fruit color	pds1	Phytoene desaturase	"Calmodulin binding protein (AHRD V1 **-* B6T589_MAIZE); contains Interpro domain(s) IPR000048 IQ calmodulin-binding region "	1/1:9:1.000	1/1:11:1.000		A	G
Solyc04g057980	Fruit color	ORR	NAD(P)H dehydrogenase	"Calmodulin-binding protein (AHRD V1 **-* C5HYF8_BRARP); contains Interpro domain(s) IPR000048 IQ calmodulin-binding region "	1/1:2:1.000	1/1:1:1.000		T	G	001;002;003;005;006;007;008;011;012;015;016;018;019;020;021;022;023;024;025;026;028;029;030;031;032;033;034;035;036;037;038;039;040;041;042;043;044;045;046;047;049;051;052;053;054;055;056;057;058;059;060;063;064;065;066;067;068;069;070;071;072;073;074;077;078;088;089;090;091;093;094;097;103;104;105;
Solyc04g057980	Fruit color	ORR	NAD(P)H dehydrogenase	"Os03g0648300 protein (Fragment) (AHRD V1 *--- Q0DPZ6_ORYSJ); contains Interpro domain(s) IPR000048 IQ calmodulin-binding region "	1/1:1:1.000	0/1:18:0.600		G	A	003;007;017;022;039;042;044;047;105;
Solyc04g057980	Fruit color	ORR	NAD(P)H dehydrogenase	"Os03g0648300 protein (Fragment) (AHRD V1 *--- Q0DPZ6_ORYSJ); contains Interpro domain(s) IPR000048 IQ calmodulin-binding region "	1/1:1:1.000	0/1:21:0.571		C	G
Solyc04g057980	Fruit color	ORR	NAD(P)H dehydrogenase	"Os03g0648300 protein (Fragment) (AHRD V1 *--- Q0DPZ6_ORYSJ); contains Interpro domain(s) IPR000048 IQ calmodulin-binding region "	1/1:1:1.000	0/1:21:0.714		C	T
Solyc05g012020	Fruit color	rin	Ripening Inhibitor (RIN) MADS-box transcription factor MADS-MC (AHRD V1 *-** Q8S4L5_SOLLC); contains Interpro domain(s) IPR002487 Transcription factor, K-box	"Os03g0648300 protein (Fragment) (AHRD V1 *--- Q0DPZ6_ORYSJ); contains Interpro domain(s) IPR000048 IQ calmodulin-binding region "	1/1:1:1.000	0/1:21:0.667		A	G
Solyc01g009340	Fruit shape/size	SlSUN2	SlSUN2 is part of the 34 member SUN-like gene family. Computational annotation: Calmodulin-binding protein family-like (AHRD V1 **-* Q6YXT2_ORYSJ); contains Interpro domain(s) IPR000048 IQ calmodulin-binding region	"Os03g0648300 protein (Fragment) (AHRD V1 *--- Q0DPZ6_ORYSJ); contains Interpro domain(s) IPR000048 IQ calmodulin-binding region "	1/1:1:1.000	0/1:21:0.667		C	G
Solyc01g009340	Fruit shape/size	SlSUN2	SlSUN2 is part of the 34 member SUN-like gene family. Computational annotation: Calmodulin-binding protein family-like (AHRD V1 **-* Q6YXT2_ORYSJ); contains Interpro domain(s) IPR000048 IQ calmodulin-binding region	"Os03g0648300 protein (Fragment) (AHRD V1 *--- Q0DPZ6_ORYSJ); contains Interpro domain(s) IPR000048 IQ calmodulin-binding region "	1/1:1:1.000	0/1:25:0.280		A	G
Solyc01g088250	Fruit shape/size	SlSUN3	SlSUN3 is part of the 34 member SUN-like gene family. Computational annotation: Calmodulin-binding protein family-like (AHRD V1 **-* Q6YXT2_ORYSJ); contains Interpro domain(s) IPR000048 IQ calmodulin-binding region	"Os03g0648300 protein (Fragment) (AHRD V1 *--- Q0DPZ6_ORYSJ); contains Interpro domain(s) IPR000048 IQ calmodulin-binding region "	1/1:2:1.000	0/1:31:0.710		A	G
Solyc01g088250	Fruit shape/size	SlSUN3	SlSUN3 is part of the 34 member SUN-like gene family. Computational annotation: Calmodulin-binding protein family-like (AHRD V1 **-* Q6YXT2_ORYSJ); contains Interpro domain(s) IPR000048 IQ calmodulin-binding region	"Os03g0648300 protein (Fragment) (AHRD V1 *--- Q0DPZ6_ORYSJ); contains Interpro domain(s) IPR000048 IQ calmodulin-binding region "	1/1:3:1.000	1/1:30:0.933		C	T
Solyc01g091010	Fruit shape/size	SlYABBY1a	SlYABBY1a is a part of the YABBY gene family. Computational annotation: YABBY-like transcription factor CRABS CLAW-like protein (AHRD V1 **-* Q6SRZ7_ANTMA); contains Interpro domain(s) IPR006780 YABBY protein	"Os03g0648300 protein (Fragment) (AHRD V1 *--- Q0DPZ6_ORYSJ); contains Interpro domain(s) IPR000048 IQ calmodulin-binding region "	0/1:2:0.500	0/1:21:0.381		G	A
Solyc01g091010	Fruit shape/size	SlYABBY1a	SlYABBY1a is a part of the YABBY gene family. Computational annotation: YABBY-like transcription factor CRABS CLAW-like protein (AHRD V1 **-* Q6SRZ7_ANTMA); contains Interpro domain(s) IPR006780 YABBY protein	"Plant-specific domain TIGR01568 family protein (AHRD V1 *--- B6U9N9_MAIZE); contains Interpro domain(s) IPR006458 Protein of unknown function DUF623, plant "	1/1:1:1.000	1/1:19:0.947		T	A	001;002;003;004;005;006;007;008;011;012;013;014;015;016;017;018;019;020;021;022;023;024;025;026;027;028;029;030;031;032;033;034;035;036;037;038;039;040;041;042;043;044;045;046;047;049;053;054;055;057;058;063;065;068;070;071;072;073;077;078;088;089;090;091;093;094;096;097;102;103;104;105;
Solyc02g087760	Fruit shape/size	SlSUN7	SlSUN7 is part of the 34 member SUN-like gene family. Computational annotation: Calmodulin binding protein (AHRD V1 **-* B6U6R2_MAIZE); contains Interpro domain(s) IPR000048 IQ calmodulin-binding region	"Plant-specific domain TIGR01568 family protein (AHRD V1 *--- B6U9N9_MAIZE); contains Interpro domain(s) IPR006458 Protein of unknown function DUF623, plant "	1/1:1:1.000	0/0:19:0.211		C	T
Solyc03g112630	Fruit shape/size	Fas-associated factor 1	Fas-associated factor 1-like protein (AHRD V1 *--- Q5DJU1_CAPAN); contains Interpro domain(s) IPR006577 UAS	"Plant-specific domain TIGR01568 family protein (AHRD V1 *--- B6U9N9_MAIZE); contains Interpro domain(s) IPR006458 Protein of unknown function DUF623, plant "	1/1:1:1.000	0/1:19:0.684		C	G	001;002;003;004;005;006;007;008;011;012;013;014;015;016;017;018;019;020;021;022;023;024;026;027;028;029;030;031;032;033;034;035;036;037;038;039;040;041;042;043;044;045;046;047;053;054;055;068;077;078;088;089;090;091;093;094;096;097;102;103;104;105;
Solyc03g121760	Fruit shape/size	SlSUN11	SlSUN11 is part of the 34 member SUN-like gene family. Computational annotation: Calmodulin binding protein (AHRD V1 **-* B6T951_MAIZE); contains Interpro domain(s) IPR000048 IQ calmodulin-binding region	"Plant-specific domain TIGR01568 family protein (AHRD V1 *--- B6U9N9_MAIZE); contains Interpro domain(s) IPR006458 Protein of unknown function DUF623, plant "	1/1:1:1.000	0/1:11:0.273		C	T
Solyc04g016480	Fruit shape/size	SlSUN12	SlSUN12 is part of the 34 member SUN-like gene family. Computational annotation: Calmodulin binding protein (AHRD V1 *--* B4FU94_MAIZE); contains Interpro domain(s) IPR000048 IQ calmodulin-binding region
Solyc04g016480	Fruit shape/size	SlSUN12	SlSUN12 is part of the 34 member SUN-like gene family. Computational annotation: Calmodulin binding protein (AHRD V1 *--* B4FU94_MAIZE); contains Interpro domain(s) IPR000048 IQ calmodulin-binding region
Solyc04g016480	Fruit shape/size	SlSUN12	SlSUN12 is part of the 34 member SUN-like gene family. Computational annotation: Calmodulin binding protein (AHRD V1 *--* B4FU94_MAIZE); contains Interpro domain(s) IPR000048 IQ calmodulin-binding region
Solyc04g050050	Fruit shape/size	SlSUN13	SlSUN13 is part of the 34 member SUN-like gene family. Computational annotation: Calmodulin-binding protein (AHRD V1 **-* C5HYF8_BRARP); contains Interpro domain(s) IPR000048 IQ calmodulin-binding region
Solyc05g007130	Fruit shape/size	SlSUN15	SlSUN15 is part of the 34 member SUN-like gene family. Computational annotation: Calmodulin binding protein (AHRD V1 **-* B6T984_MAIZE); contains Interpro domain(s) IPR000048 IQ calmodulin-binding region
Solyc05g007130	Fruit shape/size	SlSUN15	SlSUN15 is part of the 34 member SUN-like gene family. Computational annotation: Calmodulin binding protein (AHRD V1 **-* B6T984_MAIZE); contains Interpro domain(s) IPR000048 IQ calmodulin-binding region
Solyc03g114940	Fruit weight	fw3.2	Cytochrome P450 family protein (AHRD V1 ***- Q9C9D1_ARATH); contains Interpro domain(s) IPR002401 Cytochrome P450, E-class, group I
Solyc04g082840	Pericarp tichkness	cdkb2	Cell division protein kinase 2 (AHRD V1 **** D0P087_PHYIN); contains Interpro domain(s) IPR002290Serine/threonine protein kinase
Solyc04g082840	Pericarp tichkness	cdkb2	Cell division protein kinase 2 (AHRD V1 **** D0P087_PHYIN); contains Interpro domain(s) IPR002290Serine/threonine protein kinase
Solyc02g077390	Plant architecture	s	WUSCHEL-related homeobox 11 (AHRD V1 *-*- B6SN57_MAIZE); contains Interpro domain(s) IPR001356 Homeobox
Solyc02g081670	Plant architecture	an	A homologue of UNUSUAL FLORAL ORGANS (UFO) - an F-box protein involved in transcriptional co-activation with the transcription factor LEAFY (LFY)
Solyc04g076850	Plant architecture	ENTIRE	promote leaflet development in tomato by modulating auxin response
Solyc04g076850	Plant architecture	ENTIRE	promote leaflet development in tomato by modulating auxin response
Solyc04g076850	Plant architecture	ENTIRE	promote leaflet development in tomato by modulating auxin response
Solyc04g076850	Plant architecture	ENTIRE	promote leaflet development in tomato by modulating auxin response

## Sheet: Table S7
Table S7. List of alive accessions used in this study for the comparison with LEO90 and SET17 samples selected from Aflitos et al (2014) dataset and Lin et al (2014) dataset
Short name	No	Accession name	Accession (LA/LYC/EA/PI/T/CGN/TR)
S.lyc LA4345	REF	Heinz 1706	LA4345
S.lyc LA2706	RF_001	Moneymaker	LA2706/PI262996
S.lyc LA2838A	RF_002	Alisa Craig	LA2838A/EA01101
S.lyc PI406760	RF_003	Gardeners delight	EA06086/PI406760
S.lyc LA1090	RF_004	Rutgers	LA1090/EA00465
S.lyc EA00325	RF_005	Galina	EA00325
S.lyc EA00488	RF_006	Taxi	EA00488
S.lyc EA00375	RF_007	Katinka Cherry	EA00375
S.lyc EA00371	RF_008	John's big orange	EA00371
S.lyc LA2463	RF_011	Allround	LA2463/LYC1365/EA02617
S.lyc LYC1969	RF_012	Sonata	LYC1969/EA02724
S.lyc LYC1738	RF_013	Cross Country	LYC1738/EA03701
S.lyc LYC3476	RF_014	Iidi	LYC3476/EA03362
S.lyc TR00003	RF_015	Momatero	TR00003
S.lyc LYC1343	RF_016	Rote Beere	LYC1343/CGN15465
S.lyc LYC3306	RF_017		LYC3306/T1039
S.lyc EA01155	RF_018	Dana	EA01155
S.lyc EA01049	RF_019	Large Pink	EA01049
S.lyc LYC3153	RF_020		LYC3153/EA03221
S.lyc EA03222	RF_021		EA03222/LYC3155/LYC2513/T828
S.lyc PI129097	RF_022		PI129097/EA04710
S.lyc PI272654	RF_023		PI272654/EA05170
S.lyc EA00990	RF_024	Jersey devil	EA00990
S.cor LA0118	RF_025	S. corneliomulleri	LA0118/EA03384/T1248
S.lyc EA00157	RF_026	Polish Joe	EA00157
S.lyc EA02054	RF_027	Cal J Tm VF	EA02054/CGN20815
S.lyc PI303721	RF_028	The Dutchman	PI303721
S.lyc LA4451	RF_029	Black Cherry	LA4451(?)
S.lyc V710029	RF_030	Anto	EA01835/V710029
S.lyc PC11029	RF_031	Winter Tipe	PC11029
S.lyc PI93302	RF_032	Chang Li	PI93302/EA04243
S.lyc SG16	RF_033	Belmonte	EA00892/SG16
S.lyc EA01088	RF_034	Tiffen Mennonite	EA1088
S.lyc PI203232	RF_035	Wheatleys Frost Resistant	PI203232/EA04939
S.lyc PI311117	RF_036	S. lycopersicum	PI311117/EA05701
S.lyc LA1324	RF_037	S. lycopersicum	PI365925/LA1324/EA05891
S.lyc PI158760	RF_038	Chih Mu Tao Se	PI158760/EA04828
S.lyc LA0113	RF_039	S. lycopersicum	LA0113/EA00526
S.lyc LYC1410	RF_040	ES 58 Heinz	LYC1410/EA02655
S.lyc PI169588	RF_041	S. lycopersicum Dolmalik	PI169588/EA04861
S.lyc LYC2962	RF_042	S. lycopersicum	LYC2962/EA03107/T556
S.lyc LYC2910	RF_043	S. lycopersicum	LYC2910/EA03058/T115
S.pim LYC2798	RF_044	S. pimpinellifolium	LYC2798/EA02994
S.pim LYC2740	RF_045	S. pimpinellifolium	LYC2740/EA02960
S.pim LA1584	RF_046	S. pimpinellifolium	LA1584/PI407541/EA00676
S.pim LA1578	RF_047	S. pimpinellifolium	LA1578/EA00674
S.per LA1278	RF_049	S. peruvianum	LA1278/PI365941/TR00005
S.chm LA2663	RF_051	S. chmielewskii	LA2663/TR00007
S.chm LA2695	RF_052	S. chmielewskii	LA2695/EA00759
S.che LA0483	RF_053	S. cheesmaniae-f-minor/S. galapagense	LA0483/EA00581
S.lyc CGN15820	RF_054	S. lycopersicum	CGN15820/TR00024
S.che LA1401	RF_055	S. cheesmaniae-f-minor/S. galapagense	LA1401/PI 365897/EA00652
S.neo LA2133	RF_056	S. neorickii	LA2133/EA00729
S.neo LA0735	RF_057	S. neorickii	LA0735/CGN24193/TR00025
S.arc LA2157	RF_058	S. arcanum	LA2157/TR00008
S.arc LA2172	RF_059	S. arcanum	LA2172/TR00009
S.per LA1954	RF_060	S. peruvianum	LA1954/EA00713
S.hua LA1983	RF_062	S. huaylasense	LA1983/TR00010
S.hua LA1365	RF_063	S. huaylasense	LA1365/PI 365953/TR00011
S.chi CGN15532	RF_064	S. chilense	CGN15532/TR00012
S.chi CGN15530	RF_065	S. chilense	CGN15530/TR00013
S.hab CGN157591	RF_066	S. habrochaites F glabratum	PI 127827 (?)/CGN157591/TR00014
S.hab PI134418	RF_067	S. habrochaites F glabratum	PI134418/TR00015
S.hab CGN157592	RF_068	S. habrochaites F glabratum	CGN157592/TR00015
S.hab LA1718	RF_069	S. habrochaites F glabratum	LA1718/PI 390663/EA00699
S.hab LA1777	RF_070	S. habrochaites	LA1777/EA00703
S.hab LA0407	RF_071	S. habrochaites	LA0407/PI 251304/EA0558
S.hab LYC4	RF_072	S. habrochaites	LYC4/TR00017
S.pen LA1272	RF_073	S. pennellii	LA1272/PI 365970/EA02701/LYC1831
S.pen LA0716	RF_074	S. pennellii	LA0716/PI 246502/EA00585
S.hua LA1364	RF_075	S. huaylasense	LA1364
S.lyc TR00018	RF_077	Large Red Cherry	TR00018
S.lyc EA00940	RF_078	Porter	EA00940
S.lyc TR00019	RF_088	Bloody Butcher	TR00019
S.lyc EA01019	RF_089	Brandywine	EA01019
S.lyc TR00020	RF_090	Dixie Golden Giant	TR00020
S.lyc EA01037	RF_091	Giant Belgium	EA01037
S.lyc TR00021	RF_093	Kentucky Beefsteak	TR00021
S.lyc TR00022	RF_094	Marmande	TR00022/PI647486
S.lyc TR00023	RF_096	Thessaloniki	TR00023
S.lyc EA01640	RF_097	Watermelon beefsteak	EA01640
S.lyc LA4133	RF_102	S. lycopersicum	LA4133/TR00026
S.lyc LA1421	RF_103	S. lycopersicum	LA1421/TR00027
S.gal LA1044	RF_104	S. galapagense	LA1044
S.lyc LA1479	RF_105	S. lycopersicum	LA1479/TR00028
S.Lyc 1*	Ts-72	Principe Borghese
S.Lyc 2*	Ts-6	San Marzano
S.Lyc 3*	Ts-168	Vesuviano
* accesions selected from Lin et al 2014

## Sheet: Table S8
Table S4 Morphological characterization of LEO90 and SET17 samples
Plant descriptors	Units/Scale	SET	LEO90
Plant growth type	1 = Dwarf	1.00	1.00
Plant size	3 = Small; 5 = Intermediate	4.50	4.50
Vine length	cm	50-60	40-50
Stem pubescence density	5 = Intermediate; 7 = Dense	???	???
Stem pubescence length	cm	???	???
Stem internode length	cm	4.70	4.17
Foliage density	5 = Intermediate; 7 = Dense	5.00	5.00
Number of leaves under 1st inflorescence	-	2.00	3.00
Leaf attitude	5 = Horizontal; 7 = Drooping	6.00	5.00
Leaf type	3 = Standard	3.00	3.00
Degree of leaf dissection	5 = Intermediate	5.00	5.00
Anthocyanin colouration of leaf veins	2 = Normal (clear)	2.00	2.00
Inflorescence and flower descriptors
Inflorescence type	1 = Generally uniparous;	2.00	1.00
	2 = Both (partly uniparous, partly multiparous)
Flowers per inflorescence	-	9.00	6.00
Corolla colour	1 White; 2 Yellow	1.80*	1.50*
Corolla blossom type	2 = Open	2.00	2.00
Petal length	cm	0.73	0.91
Sepal length	cm	0.35	0.55
Style position	2 = Same level as stamen; 3 = Slightly exserted	3.00*	2.00*
Style shape	1 = Simple; 2 = Fasciated	1.00*	2.00*
Style hairiness	0 = Absent; 1 = Present	???	???
Stamen length	cm	0.60	0.58
Dehiscence	2 = Longitudinal	2.00*	2.00*
*Descriptors according to IPGRI guidelines (1996)

## Sheet: Table S9
Supplementary Table S5. LEO90 Ovate locus polymorphism			Supplementary Table S5 LEO90 Ovate locus polymorphism
Gene id	Position	Locus name	Effect / position	Reference allele	Alternative allele	Shared with
Solyc02g085500	48367125	Solyc02g085500.2	upstream_gene_variant	G	A	wild species*
Solyc02g085500	48367149	Solyc02g085500.2	upstream_gene_variant	T	TTA
Solyc02g085500	48367167	Solyc02g085500.2	upstream_gene_variant	C	G
Solyc02g085500	48367386	Solyc02g085500.2	upstream_gene_variant	G	C	wild species*
Solyc02g085500	48367393	Solyc02g085500.2	upstream_gene_variant	A	C	wild species*
Solyc02g085500	48367396	Solyc02g085500.2	upstream_gene_variant	C	A	wild species*
Solyc02g085500	48367424	Solyc02g085500.2	upstream_gene_variant	C	T
Solyc02g085500	48367425	Solyc02g085500.2	upstream_gene_variant	T	A
Solyc02g085500	48367436	Solyc02g085500.2	upstream_gene_variant	A	T
Solyc02g085500	48367968	Solyc02g085500.2	synonymous_variant	A	T
Solyc02g085500	48368088	Solyc02g085500.2	missense_variant	C	G
Solyc02g085500	48368139	Solyc02g085500.2	synonymous_variant	T	C	wild species*;
Solyc02g085500	48368140	Solyc02g085500.2	missense_variant	G	T
Solyc02g085500	48368142	Solyc02g085500.2	synonymous_variant	C	T	wild species*
Solyc02g085500	48368144	Solyc02g085500.2	missense_variant	A	C	wild species*
Solyc02g085500	48368169	Solyc02g085500.2	missense_variant	A	T
Solyc02g085500	48368172	Solyc02g085500.2	synonymous_variant	C	T
Solyc02g085500	48368776	Solyc02g085500.2	synonymous_variant	T	C
Solyc02g085500	48368783	Solyc02g085500.2	synonymous_variant	C	T
Solyc02g085500	48368788	Solyc02g085500.2	synonymous_variant	G	A	wild species*
Solyc02g085500	48368803	Solyc02g085500.2	synonymous_variant	G	A	wild species*
Solyc02g085500	48368806	Solyc02g085500.2	synonymous_variant	T	C	wild species*
Solyc02g085500	48369922	Solyc02g085500.2	downstream_gene_variant	C	T	wild species and hybrid **
Solyc02g085500	48369929	Solyc02g085500.2	downstream_gene_variant	T	C
Solyc02g085500	48369940	Solyc02g085500.2	downstream_gene_variant	A	G
Solyc02g085500	48369964	Solyc02g085500.2	downstream_gene_variant	A	C
Solyc02g085500	48370336	Solyc02g085500.2	downstream_gene_variant	A	T
Solyc02g085500	48370375	Solyc02g085500.2	downstream_gene_variant	G	A	wild species*
			*S. corneliomulleri; S. peruvianum; S. chmielewskii;S. arcanum;S. arcanum;S. huaylasense; S.chilense; S.pennellii
			**S.Lycopersicum; S.corneliomulleri;S. galapagense;S. neorickii;S. pimpinellifolium;S. galapagense
